# Supplementary material for: Causal Relationship Between Lung Function and Atrial Fibrillation: A Two Sample Univariable and Multivariable, Bidirectional Mendelian Randomization Study
Source: Front Cardiovasc Med. 2021 Nov 11;8:769198. doi: 10.3389/fcvm.2021.769198 (PMC8635999; doi:10.3389/fcvm.2021.769198)
Supplement: Supplementary file 2 [file Table_2.XLSX]

## Sheet: Supplementary Table 1A
SNPs for lung function in the uvMR analyses: Harmonized Data
																Outcome:AF
SNP	Exposure	Chronome	Position	effect_allele	other_allele	EAF	1-EAF	beta	beta2	se	pval	R2	1-R2	N-2	F_statistic	beta	se	pval
rs16824937	FEV1	1	2182650	A	G	0.0704	0.9296	-0.0341	0.00116281	0.0045	5.81e-14	0.000152198	0.999848	400460	60.9583	0.0361	0.038	0.3427
rs116460699	FEV1	1	10725193	A	G	0.0364	0.9636	-0.0347	0.00120409	0.0062	2.34e-08	8.4467e-05	0.999916	400460	33.8285	-0.1198	0.0402	0.00288
rs12737805	FEV1	1	22612690	A	G	0.7787	0.2213	0.0203	0.00041209	0.0028	6.57e-13	0.000142028	0.999858	400460	56.8846	-0.0241	0.0169	0.1552
rs755249	FEV1	1	39995074	T	C	0.2328	0.7672	-0.0202	0.00040804	0.0027	1.52e-13	0.000145755	0.999854	400460	58.3777	0.0228	0.0177	0.1994
rs1968027	FEV1	1	78191727	T	C	0.2094	0.7906	-0.0184	0.00033856	0.0029	1.57e-10	0.000112098	0.999888	400460	44.8959	-0.0139	0.0197	0.4808
rs35750964	FEV1	1	118889996	T	C	0.7559	0.2441	-0.02	0.0004	0.0027	1.87e-13	0.000147612	0.999852	400460	59.1215	-0.0089	0.0172	0.6026
rs6697620	FEV1	1	150570166	A	G	0.4343	0.5657	0.0226	0.00051076	0.0024	1.1e-21	0.000250971	0.999749	400460	100.529	-0.012	0.015	0.422
rs16859007	FEV1	1	163717289	A	G	0.1518	0.8482	0.0178	0.00031684	0.0033	4.64e-08	8.15906e-05	0.999918	400460	32.6764	0.0002	0.0212	0.9925
rs6425501	FEV1	1	178718536	A	G	0.6477	0.3523	-0.0182	0.00033124	0.0024	1.04e-13	0.000151168	0.999849	400460	60.5458	0.0306	0.0151	0.04302
rs944190	FEV1	1	183314293	T	G	0.5905	0.4095	-0.0156	0.00024336	0.0024	5.71e-11	0.000117694	0.999882	400460	47.1371	0.0343	0.0156	0.0279
rs1008833	FEV1	1	204426295	A	G	0.8541	0.1459	-0.0287	0.00082369	0.0033	4.55e-18	0.000205285	0.999795	400460	82.2254	0.0193	0.0192	0.3144
rs1416651	FEV1	1	215460094	T	C	0.8156	0.1844	-0.0171	0.00029241	0.003	1.45e-08	8.7955e-05	0.999912	400460	35.2255	-0.0547	0.0231	0.01797
rs28491746	FEV1	1	218814682	T	G	0.4948	0.5052	-0.0162	0.00026244	0.0025	4.25e-11	0.000131206	0.999869	400460	52.5496	0.0058	0.0152	0.7011
rs2808218	FEV1	1	221155418	T	C	0.6778	0.3222	-0.0208	0.00043264	0.0025	1.09e-16	0.000188966	0.999811	400460	75.6876	0.0075	0.0152	0.6214
rs10929647	FEV1	2	5688365	A	C	0.5133	0.4867	-0.0129	0.00016641	0.0023	2.98e-08	8.31461e-05	0.999917	400460	33.2995	0.0048	0.0148	0.7444
rs62126364	FEV1	2	18292748	A	G	0.219	0.781	0.0302	0.00091204	0.0028	3.76e-27	0.000311989	0.999688	400460	124.978	0.0135	0.0188	0.4748
rs2346133	FEV1	2	18728276	T	C	0.0796	0.9204	0.0362	0.00131044	0.0043	2.33e-17	0.000192016	0.999808	400460	76.9094	-0.0178	0.0243	0.4645
rs4555304	FEV1	2	23910155	T	G	0.5123	0.4877	0.0156	0.00024336	0.0023	1.85e-11	0.000121606	0.999878	400460	48.7044	0.0427	0.0148	0.003992
rs17033254	FEV1	2	67465753	T	C	0.8016	0.1984	-0.0175	0.00030625	0.0029	2.58e-09	9.74104e-05	0.999903	400460	39.0128	0.0106	0.0204	0.6026
rs62147658	FEV1	2	100561478	A	G	0.1264	0.8736	-0.0247	0.00061009	0.0035	2.42e-12	0.000134736	0.999865	400460	53.9636	0.0009	0.0189	0.964
rs1530555	FEV1	2	135599739	T	C	0.3736	0.6264	0.0186	0.00034596	0.0024	1.32e-14	0.000161925	0.999838	400460	64.8551	-0.0278	0.0151	0.06578
rs1596122	FEV1	2	151240003	A	G	0.4658	0.5342	0.013	0.000169	0.0023	2.57e-08	8.41047e-05	0.999916	400460	33.6834	0.009	0.0148	0.5461
rs7424771	FEV1	2	161276378	A	G	0.4468	0.5532	-0.0169	0.00028561	0.0024	6.57e-13	0.000141188	0.999859	400460	56.5483	0.0176	0.0149	0.237
rs2304340	FEV1	2	179260382	A	G	0.4084	0.5916	-0.014	0.000196	0.0024	3.72e-09	9.47109e-05	0.999905	400460	37.9315	-0.0498	0.0153	0.001094
rs1249096	FEV1	2	199723365	A	G	0.5634	0.4366	0.0181	0.00032761	0.0024	2.18e-14	0.000161171	0.999839	400460	64.5531	0.0035	0.0149	0.8141
rs72995681	FEV1	2	210310537	T	G	0.6286	0.3714	0.0167	0.00027889	0.0024	5.21e-12	0.00013022	0.99987	400460	52.1549	0.0146	0.0153	0.3403
rs2571445	FEV1	2	218683154	A	G	0.3971	0.6029	-0.0285	0.00081225	0.0024	7.24e-33	0.000388924	0.999611	400460	155.809	-0.0161	0.0149	0.2822
rs62191107	FEV1	2	239876527	T	C	0.8013	0.1987	-0.0286	0.00081796	0.0029	1.65e-22	0.000260468	0.99974	400460	104.334	-0.0004	0.0182	0.9819
rs12695002	FEV1	2	242503047	T	C	0.5887	0.4113	-0.0146	0.00021316	0.0024	1.15e-09	0.000103226	0.999897	400460	41.3421	-0.0086	0.0151	0.5706
rs3856802	FEV1	3	11667714	T	C	0.5452	0.4548	0.0139	0.00019321	0.0023	2.97e-09	9.58155e-05	0.999904	400460	38.374	0.0456	0.015	0.002326
rs2974389	FEV1	3	13787641	A	G	0.4265	0.5735	0.0165	0.00027225	0.0023	1.7e-12	0.000133183	0.999867	400460	53.3418	0.0095	0.0148	0.5222
rs13433809	FEV1	3	32935126	A	G	0.5607	0.4393	0.0206	0.00042436	0.0023	1.43e-18	0.000209053	0.999791	400460	83.7348	-0.0019	0.0151	0.9022
rs9819463	FEV1	3	53672471	T	C	0.7958	0.2042	0.0224	0.00050176	0.0029	1.14e-14	0.000163074	0.999837	400460	65.3154	-0.0237	0.0193	0.2206
rs6445932	FEV1	3	57879611	T	G	0.7519	0.2481	-0.0287	0.00082369	0.0027	3.82e-26	0.000307313	0.999693	400460	123.104	0.0131	0.0163	0.4223
rs1499894	FEV1	3	71571696	T	C	0.4404	0.5596	0.0196	0.00038416	0.0024	1.02e-16	0.000189351	0.999811	400460	75.8418	0.0027	0.0151	0.86
rs7639737	FEV1	3	98820050	T	C	0.7954	0.2046	0.0325	0.00105625	0.0029	4.18e-29	0.000343786	0.999656	400460	137.72	0.0303	0.0191	0.113
rs9821563	FEV1	3	99414530	A	C	0.1029	0.8971	-0.0255	0.00065025	0.0038	3.41e-11	0.000120051	0.99988	400460	48.0815	-0.0094	0.0219	0.6659
rs2811416	FEV1	3	127991938	T	C	0.1166	0.8834	0.0206	0.00042436	0.0036	1.61e-08	8.74219e-05	0.999913	400460	35.012	0.045	0.0229	0.04967
rs4955548	FEV1	3	134341060	A	C	0.3325	0.6675	0.0159	0.00025281	0.0025	2.01e-10	0.000112219	0.999888	400460	44.9443	0.0118	0.0166	0.4771
rs73154306	FEV1	3	158211922	T	C	0.7283	0.2717	0.025	0.000625	0.0026	2.27e-21	0.000247349	0.999753	400460	99.0778	0.0073	0.0173	0.6722
rs881755	FEV1	3	168710640	T	C	0.4844	0.5156	-0.0246	0.00060516	0.0023	9.06e-26	0.000302285	0.999698	400460	121.09	-0.0048	0.0148	0.7476
rs78101726	FEV1	3	169295436	A	G	0.8459	0.1541	0.0334	0.00111556	0.0032	7.72e-25	0.000290834	0.999709	400460	116.501	-0.0027	0.0187	0.8866
rs10489880	FEV1	3	196961186	A	G	0.7214	0.2786	-0.0155	0.00024025	0.0026	2.73e-09	9.65719e-05	0.999903	400460	38.6769	0.0211	0.0159	0.1837
rs2153997	FEV1	4	2971626	A	G	0.7034	0.2966	-0.0147	0.00021609	0.0025	6.71e-09	9.0165e-05	0.99991	400460	36.1107	0.002	0.0154	0.8957
rs6830774	FEV1	4	57816306	T	C	0.5331	0.4669	0.0145	0.00021025	0.0023	6.76e-10	0.000104664	0.999895	400460	41.9183	-0.036	0.0149	0.01569
rs62316310	FEV1	4	75676529	A	G	0.2603	0.7397	0.0176	0.00030976	0.0027	4.53e-11	0.000119285	0.999881	400460	47.7745	-0.0065	0.0193	0.7376
rs2125787	FEV1	4	87996623	A	G	0.5996	0.4004	0.0131	0.00017161	0.0024	4.26e-08	8.24002e-05	0.999918	400460	33.0007	0.0049	0.0149	0.7415
rs2726486	FEV1	4	106264681	T	C	0.0739	0.9261	0.0283	0.00080089	0.0045	2.2e-10	0.000109624	0.99989	400460	43.9048	-0.0158	0.0267	0.5535
rs34712979	FEV1	4	106819053	A	G	0.2561	0.7439	-0.0567	0.00321489	0.0027	9.32e-97	0.00122496	0.998775	400460	491.147	0.0038	0.0172	0.8242
rs4834214	FEV1	4	128652227	A	G	0.5515	0.4485	-0.0146	0.00021316	0.0024	5.64e-10	0.000105449	0.999895	400460	42.2327	0.0321	0.0148	0.03018
rs7663740	FEV1	4	145468845	T	G	0.5438	0.4562	0.0405	0.00164025	0.0023	1.17e-66	0.000813832	0.999186	400460	326.172	-0.0113	0.0152	0.4582
rs10005540	FEV1	4	174582067	T	C	0.6145	0.3855	0.0144	0.00020736	0.0024	3.08e-09	9.82429e-05	0.999902	400460	39.3462	-0.035	0.0154	0.02342
rs11739847	FEV1	5	609661	A	G	0.1992	0.8008	-0.021	0.000441	0.0029	4.3e-13	0.000140696	0.999859	400460	56.3511	-0.0342	0.0218	0.1164
rs268717	FEV1	5	33352738	T	C	0.9074	0.0926	-0.0307	0.00094249	0.004	1.67e-14	0.000158386	0.999842	400460	63.4373	0.0209	0.0262	0.4263
rs12515939	FEV1	5	43573959	T	G	0.095	0.905	-0.032	0.001024	0.004	2.36e-15	0.000176077	0.999824	400460	70.5241	-0.0051	0.0198	0.7966
rs3212656	FEV1	5	52283027	T	C	0.7891	0.2109	-0.0244	0.00059536	0.0029	1.72e-17	0.000198161	0.999802	400460	79.3713	-0.0356	0.0174	0.04149
rs425102	FEV1	5	77396400	T	G	0.7597	0.2403	0.0159	0.00025281	0.0027	6.55e-09	9.23039e-05	0.999908	400460	36.9674	-0.0452	0.0191	0.01774
rs2545675	FEV1	5	98105191	T	C	0.5213	0.4787	0.0153	0.00023409	0.0024	6.75e-11	0.000116833	0.999883	400460	46.7922	-0.0072	0.0157	0.6485
rs11241689	FEV1	5	122692080	T	C	0.4388	0.5612	-0.0173	0.00029929	0.0024	2.16e-13	0.000147403	0.999853	400460	59.0377	-0.0386	0.0149	0.009424
rs254426	FEV1	5	141772903	A	C	0.8605	0.1395	-0.0198	0.00039204	0.0034	6.89e-09	9.41208e-05	0.999906	400460	37.6952	0.0219	0.0192	0.2551
rs7733410	FEV1	5	147856522	A	G	0.4407	0.5593	0.0342	0.00116964	0.0024	7.12e-47	0.000576594	0.999423	400460	231.036	-0.0196	0.0151	0.1928
rs4490572	FEV1	5	148612322	A	G	0.4632	0.5368	-0.0184	0.00033856	0.0024	9.24e-15	0.000168363	0.999832	400460	67.434	-0.0181	0.0154	0.2406
rs10476073	FEV1	5	156954363	T	C	0.5989	0.4011	0.0222	0.00049284	0.0024	1.97e-20	0.000236779	0.999763	400460	94.8429	-0.0003	0.015	0.9817
rs11747434	FEV1	5	172779211	T	C	0.722	0.278	-0.0156	0.00024336	0.0026	2.76e-09	9.76925e-05	0.999902	400460	39.1258	-0.0021	0.0164	0.896
rs9350191	FEV1	6	19842661	T	C	0.8478	0.1522	-0.0236	0.00055696	0.0033	4.68e-13	0.000143735	0.999856	400460	57.5683	0.0066	0.0204	0.7479
rs7768871	FEV1	6	22109189	T	C	0.4584	0.5416	0.0138	0.00019044	0.0023	3.55e-09	9.45609e-05	0.999905	400460	37.8714	-0.0152	0.015	0.3115
rs9357446	FEV1	6	44447598	A	G	0.5169	0.4831	-0.0134	0.00017956	0.0023	8.12e-09	8.96774e-05	0.99991	400460	35.9154	0.0078	0.0149	0.6009
rs2894837	FEV1	6	56336406	A	G	0.6398	0.3602	0.0175	0.00030625	0.0024	9.22e-13	0.000141154	0.999859	400460	56.5346	-0.0047	0.017	0.7803
rs12212123	FEV1	6	76285379	T	C	0.8957	0.1043	0.0263	0.00069169	0.0039	9.42e-12	0.000129237	0.999871	400460	51.7611	0.0606	0.0216	0.005014
rs221615	FEV1	6	105483327	A	G	0.269	0.731	-0.017	0.000289	0.0026	1.15e-10	0.000113657	0.999886	400460	45.5204	0.0125	0.0169	0.4612
rs2806356	FEV1	6	109266255	T	C	0.8153	0.1847	0.0322	0.00103684	0.003	1.09e-26	0.000312267	0.999688	400460	125.09	0.0386	0.0204	0.05861
rs7753563	FEV1	6	126802598	A	G	0.2323	0.7677	-0.0201	0.00040401	0.0028	4.14e-13	0.0001441	0.999856	400460	57.7145	-0.0106	0.0161	0.5107
rs187252962	FEV1	6	140195248	T	C	0.2308	0.7692	-0.0161	0.00025921	0.0028	9.71e-09	9.20358e-05	0.999908	400460	36.8601	0.0057	0.021	0.7846
rs9385988	FEV1	6	142560957	A	G	0.7232	0.2768	-0.0279	0.00077841	0.0026	1.4e-26	0.000311647	0.999688	400460	124.841	0.0057	0.0154	0.7112
rs6904757	FEV1	6	152593102	A	G	0.634	0.366	0.0157	0.00024649	0.0024	1.58e-10	0.000114393	0.999886	400460	45.8151	0.015	0.0154	0.3298
rs17812980	FEV1	6	155555924	T	C	0.5033	0.4967	0.0135	0.00018225	0.0023	7.55e-09	9.1121e-05	0.999909	400460	36.4937	0.0082	0.0149	0.5821
rs4708782	FEV1	6	158723762	T	C	0.6629	0.3371	-0.0137	0.00018769	0.0025	2.91e-08	8.38838e-05	0.999916	400460	33.5949	0.0186	0.0153	0.2241
rs3253	FEV1	6	169616112	T	C	0.3141	0.6859	0.0162	0.00026244	0.0025	1.28e-10	0.000113081	0.999887	400460	45.2894	-0.0024	0.0157	0.8793
rs4724960	FEV1	7	7241299	A	G	0.6628	0.3372	0.0159	0.00025281	0.0025	1.03e-10	0.000113004	0.999887	400460	45.2587	0.0241	0.0149	0.1059
rs644570	FEV1	7	18385738	A	G	0.6334	0.3666	0.0185	0.00034225	0.0024	1.56e-14	0.000158944	0.999841	400460	63.6608	-0.0091	0.0155	0.5548
rs10280296	FEV1	7	19061426	A	G	0.2865	0.7135	0.0179	0.00032041	0.0026	2.59e-12	0.000130995	0.999869	400460	52.4651	0.0231	0.0168	0.1699
rs849135	FEV1	7	28196413	A	G	0.4999	0.5001	0.0198	0.00039204	0.0023	1.05e-17	0.00019602	0.999804	400460	78.5136	-0.0043	0.0149	0.7735
rs4730073	FEV1	7	104855871	A	C	0.6432	0.3568	0.014	0.000196	0.0024	1.05e-08	8.99616e-05	0.99991	400460	36.0292	-0.0174	0.016	0.2782
rs4726715	FEV1	7	139488790	T	G	0.4786	0.5214	-0.0138	0.00019044	0.0024	4.66e-09	9.50456e-05	0.999905	400460	38.0656	-0.0001	0.0148	0.9965
rs12698403	FEV1	7	156127246	A	G	0.4418	0.5582	-0.0274	0.00075076	0.0024	6.42e-31	0.000370294	0.99963	400460	148.343	0.024	0.0149	0.1054
rs330925	FEV1	8	9000941	A	G	0.3092	0.6908	-0.0171	0.00029241	0.0026	2.54e-11	0.000124915	0.999875	400460	50.0296	-0.0459	0.0183	0.01225
rs1549442	FEV1	8	64803288	T	C	0.4374	0.5626	0.0147	0.00021609	0.0024	4.66e-10	0.000106351	0.999894	400460	42.594	-0.0304	0.0148	0.04065
rs659398	FEV1	8	103131300	T	C	0.2719	0.7281	-0.0175	0.00030625	0.0027	4.35e-11	0.000121257	0.999879	400460	48.5644	0.0202	0.0157	0.1985
rs12679101	FEV1	8	109447132	T	C	0.7471	0.2529	0.015	0.000225	0.0027	2.61e-08	8.50237e-05	0.999915	400460	34.0515	0.0118	0.0156	0.4483
rs6470697	FEV1	8	130130604	A	C	0.9014	0.0986	-0.0283	0.00080089	0.0039	6.55e-13	0.000142363	0.999858	400460	57.0188	0.0366	0.0301	0.2232
rs7838717	FEV1	8	145504343	T	C	0.3631	0.6369	-0.0217	0.00047089	0.0025	1.83e-18	0.000217795	0.999782	400460	87.237	0.0197	0.0168	0.2413
rs1066037	FEV1	9	1561582	T	C	0.4331	0.5669	-0.0149	0.00022201	0.0023	2.04e-10	0.000109018	0.999891	400460	43.662	0.0071	0.0155	0.6458
rs7027669	FEV1	9	18017562	A	G	0.3679	0.6321	-0.0145	0.00021025	0.0024	1.95e-09	9.77871e-05	0.999902	400460	39.1637	0.0167	0.0157	0.2859
rs201191	FEV1	9	23585035	A	C	0.4858	0.5142	0.0168	0.00028224	0.0023	5.07e-13	0.000141006	0.999859	400460	56.4753	0.0226	0.0148	0.1273
rs62579839	FEV1	9	83755208	T	C	0.7155	0.2845	-0.0159	0.00025281	0.0026	1.01e-09	0.000102924	0.999897	400460	41.2211	0.0025	0.0174	0.8844
rs6479419	FEV1	9	95110002	T	C	0.6356	0.3644	-0.0137	0.00018769	0.0024	1.72e-08	8.69428e-05	0.999913	400460	34.8201	-0.0145	0.0162	0.3689
rs12115436	FEV1	9	98879734	A	G	0.1671	0.8329	0.0226	0.00051076	0.0031	5.09e-13	0.000142173	0.999858	400460	56.9426	-0.0107	0.0183	0.5573
rs803909	FEV1	9	119413447	T	G	0.4591	0.5409	0.0212	0.00044944	0.0024	2.08e-19	0.000223216	0.999777	400460	89.4092	-0.0268	0.0155	0.08289
rs10448340	FEV1	9	139320069	T	G	0.6792	0.3208	0.0145	0.00021025	0.0025	7.36e-09	9.16216e-05	0.999908	400460	36.6942	0.0065	0.0161	0.6844
rs2271804	FEV1	10	12252217	A	G	0.5298	0.4702	0.0338	0.00114244	0.0023	4.74e-48	0.000569191	0.999431	400460	228.068	-0.0079	0.0148	0.594
rs211401	FEV1	10	32390112	T	C	0.6344	0.3656	-0.0145	0.00021025	0.0024	1.81e-09	9.75294e-05	0.999902	400460	39.0604	-0.0048	0.0163	0.7675
rs7092539	FEV1	10	65066509	T	C	0.815	0.185	-0.0222	0.00049284	0.003	1.79e-13	0.000148616	0.999851	400460	59.5236	0.015	0.0194	0.4393
rs1900012	FEV1	10	69953942	A	G	0.6474	0.3526	-0.0156	0.00024336	0.0025	2.73e-10	0.000111105	0.999889	400460	44.4981	0.0116	0.0163	0.4761
rs2579762	FEV1	10	78318879	A	C	0.5276	0.4724	0.0289	0.00083521	0.0023	6.2e-35	0.000416333	0.999584	400460	166.794	0.0207	0.0149	0.1639
rs11191841	FEV1	10	105639611	T	C	0.4914	0.5086	-0.0168	0.00028224	0.0023	6.21e-13	0.000141078	0.999859	400460	56.5042	-0.0283	0.0151	0.05997
rs7906816	FEV1	10	123412399	A	G	0.9426	0.0574	-0.0312	0.00097344	0.005	5.74e-10	0.000105336	0.999895	400460	42.1875	-0.0144	0.0349	0.6803
rs149333984	FEV1	11	32494375	A	G	0.0406	0.9594	0.036	0.001296	0.006	1.64e-09	0.000100963	0.999899	400460	40.4356	0.0009	0.0601	0.9881
rs7116641	FEV1	11	43696917	T	G	0.6829	0.3171	0.0185	0.00034225	0.0025	1.21e-13	0.000148227	0.999852	400460	59.3677	0.0514	0.016	0.001321
rs2863159	FEV1	11	45197060	A	G	0.8544	0.1456	-0.02	0.0004	0.0033	1.33e-09	9.95205e-05	0.9999	400460	39.858	-0.0034	0.021	0.8699
rs2158026	FEV1	11	61694394	T	C	0.5948	0.4052	-0.0143	0.00020449	0.0024	2.04e-09	9.85695e-05	0.999901	400460	39.477	0.0107	0.0149	0.4702
rs71490394	FEV1	11	62370155	A	G	0.3671	0.6329	0.0264	0.00069696	0.0024	1.66e-27	0.00032386	0.999676	400460	129.735	-0.0328	0.0171	0.05453
rs2027761	FEV1	11	73036179	T	C	0.113	0.887	0.0282	0.00079524	0.0037	2.54e-14	0.000159415	0.999841	400460	63.8497	-0.0394	0.0207	0.05747
rs117261012	FEV1	11	86444761	A	G	0.842	0.158	0.0241	0.00058081	0.0032	1.01e-13	0.000154537	0.999845	400460	61.8956	0.0018	0.0205	0.9318
rs3133084	FEV1	11	126027473	A	G	0.7659	0.2341	0.0188	0.00035344	0.0028	9.73e-12	0.000126742	0.999873	400460	50.7614	-0.0156	0.0164	0.3427
rs4936101	FEV1	11	130305605	A	G	0.4049	0.5951	0.0138	0.00019044	0.0024	7.79e-09	9.17753e-05	0.999908	400460	36.7557	-0.0174	0.0149	0.2426
rs56196860	FEV1	12	2908330	A	C	0.0312	0.9688	-0.0446	0.00198916	0.0069	7.82e-11	0.000120251	0.99988	400460	48.1615	-0.0275	0.0679	0.6851
rs274995	FEV1	12	20386656	T	C	0.5804	0.4196	0.0138	0.00019044	0.0024	5.52e-09	9.27579e-05	0.999907	400460	37.1493	-0.0276	0.0148	0.06257
rs12721420	FEV1	12	48358794	T	C	0.204	0.796	-0.0179	0.00032041	0.0029	6.42e-10	0.000104059	0.999896	400460	41.6758	0.0045	0.0222	0.8387
rs11176001	FEV1	12	66409367	A	C	0.1309	0.8691	-0.0291	0.00084681	0.0035	4.88e-17	0.000192675	0.999807	400460	77.1735	0.0553	0.0207	0.007575
rs916090	FEV1	12	69875018	T	C	0.3671	0.6329	-0.0136	0.00018496	0.0024	2.19e-08	8.59463e-05	0.999914	400460	34.421	0.0183	0.0155	0.2367
rs4074726	FEV1	12	85671452	T	C	0.2924	0.7076	0.0149	0.00022201	0.0026	7.07e-09	9.18687e-05	0.999908	400460	36.7931	-0.0166	0.0167	0.3189
rs2195242	FEV1	12	102808464	A	G	0.2623	0.7377	0.0166	0.00027556	0.0027	3.83e-10	0.000106641	0.999893	400460	42.71	0.0321	0.016	0.0446
rs2162319	FEV1	12	114678868	A	G	0.8237	0.1763	-0.0256	0.00065536	0.0031	9.28e-17	0.000190341	0.99981	400460	76.2383	-0.0438	0.024	0.06801
rs2875610	FEV1	13	71700407	A	G	0.6562	0.3438	0.0197	0.00038809	0.0024	6.48e-16	0.000175107	0.999825	400460	70.1358	-0.0056	0.0155	0.717
rs10141786	FEV1	14	74817418	A	G	0.4017	0.5983	0.0182	0.00033124	0.0024	3.05e-14	0.000159219	0.999841	400460	63.7708	0.0269	0.0157	0.08615
rs76497846	FEV1	14	92531888	A	G	0.3637	0.6363	0.0173	0.00029929	0.0024	1.22e-12	0.000138525	0.999861	400460	55.4813	-0.0115	0.0158	0.4674
rs2180369	FEV1	14	93516465	T	C	0.889	0.111	0.0214	0.00045796	0.0037	1.02e-08	9.03821e-05	0.99991	400460	36.1977	0.0223	0.0254	0.3795
rs8006310	FEV1	14	105218476	A	G	0.5525	0.4475	0.0139	0.00019321	0.0024	4.74e-09	9.55399e-05	0.999904	400460	38.2636	-0.0187	0.0148	0.208
rs1553359	FEV1	15	38126248	T	C	0.5224	0.4776	-0.0128	0.00016384	0.0023	4.26e-08	8.17556e-05	0.999918	400460	32.7425	0.0018	0.0149	0.9024
rs10851395	FEV1	15	40718534	T	C	0.4737	0.5263	0.0151	0.00022801	0.0023	8.39e-11	0.00011369	0.999886	400460	45.5333	-0.0033	0.0152	0.8274
rs731052	FEV1	15	49957299	T	C	0.067	0.933	0.0381	0.00145161	0.0046	2.06e-16	0.000181483	0.999819	400460	72.6899	0.0027	0.0329	0.9348
rs72742346	FEV1	15	51129759	T	C	0.1639	0.8361	-0.0176	0.00030976	0.0031	1.92e-08	8.4897e-05	0.999915	400460	34.0008	-0.003	0.0193	0.8777
rs8033889	FEV1	15	71680080	T	G	0.2192	0.7808	-0.0301	0.00090601	0.0028	7.08e-27	0.00031013	0.99969	400460	124.233	-0.0133	0.0174	0.4437
rs1896797	FEV1	15	84274591	A	G	0.4904	0.5096	0.0218	0.00047524	0.0023	1.59e-20	0.000237532	0.999762	400460	95.1448	0.0176	0.0148	0.2366
rs3751837	FEV1	16	3583173	T	C	0.2202	0.7798	-0.0235	0.00055225	0.0028	6.35e-17	0.000189656	0.99981	400460	75.964	0.047	0.0183	0.01028
rs4889599	FEV1	16	30968589	T	C	0.6284	0.3716	0.0222	0.00049284	0.0024	2.43e-20	0.00023017	0.99977	400460	92.1949	-0.0222	0.0155	0.1506
rs6500126	FEV1	16	52192998	A	G	0.3388	0.6612	0.0144	0.00020736	0.0025	4.91e-09	9.29033e-05	0.999907	400460	37.2075	0.009	0.015	0.5466
rs3790076	FEV1	16	69907445	T	G	0.5728	0.4272	-0.0209	0.00043681	0.0024	1.09e-18	0.000213775	0.999786	400460	85.6266	-0.0048	0.0149	0.7492
rs741593	FEV1	16	78232703	T	G	0.2874	0.7126	0.0218	0.00047524	0.0026	5.44e-17	0.000194659	0.999805	400460	77.9685	0.0247	0.0157	0.1153
rs78579285	FEV1	16	88813060	T	C	0.182	0.818	-0.0205	0.00042025	0.003	1.85e-11	0.00012513	0.999875	400460	50.1159	-0.0005	0.019	0.9778
rs1972503	FEV1	17	16039912	A	G	0.5254	0.4746	-0.0135	0.00018225	0.0023	6.99e-09	9.08898e-05	0.999909	400460	36.4011	0.0101	0.0149	0.4993
rs8067252	FEV1	17	29263700	T	C	0.229	0.771	0.0192	0.00036864	0.0028	1.26e-11	0.000130173	0.99987	400460	52.136	-0.025	0.0169	0.1395
rs79412431	FEV1	17	43940021	A	G	0.2161	0.7839	-0.0426	0.00181476	0.0029	3.1e-49	0.000614844	0.999385	400460	246.372	0.048	0.0268	0.0741
rs28519449	FEV1	17	54195453	T	C	0.4043	0.5957	0.0205	0.00042025	0.0024	3.51e-18	0.000202427	0.999798	400460	81.0804	0.0102	0.0151	0.4995
rs227730	FEV1	17	54773951	T	C	0.6932	0.3068	0.0149	0.00022201	0.0025	3.58e-09	9.44314e-05	0.999906	400460	37.8196	-0.0176	0.0151	0.2436
rs6501455	FEV1	17	69201811	A	G	0.5015	0.4985	0.0296	0.00087616	0.0023	1.28e-36	0.000438076	0.999562	400460	175.509	-0.0078	0.0153	0.6105
rs9892893	FEV1	17	73525670	T	G	0.2606	0.7394	0.0198	0.00039204	0.0027	2.08e-13	0.000151083	0.999849	400460	60.5117	-0.0135	0.0164	0.4113
rs34501582	FEV1	17	79925554	T	C	0.5946	0.4054	0.0163	0.00026569	0.0024	2.18e-11	0.00012809	0.999872	400460	51.3013	0.0049	0.0154	0.7504
rs55916581	FEV1	18	210698	T	C	0.7364	0.2636	-0.0151	0.00022801	0.0026	1.12e-08	8.85203e-05	0.999911	400460	35.452	0.0003	0.0166	0.985
rs513953	FEV1	18	8801351	A	G	0.2542	0.7458	-0.0273	0.00074529	0.0027	1.24e-24	0.000282588	0.999717	400460	113.197	-0.0035	0.017	0.8377
rs4800410	FEV1	18	20032854	A	C	0.5945	0.4055	-0.0197	0.00038809	0.0024	1.25e-16	0.000187114	0.999813	400460	74.9455	0.012	0.0148	0.4204
rs1680331	FEV1	18	22297275	A	G	0.337	0.663	0.0147	0.00021609	0.0025	2.06e-09	9.65624e-05	0.999903	400460	38.6731	0.0066	0.0157	0.6751
rs9807668	FEV1	18	42827898	T	C	0.0946	0.9054	0.0294	0.00086436	0.004	1.39e-13	0.000148066	0.999852	400460	59.3034	0.0034	0.0277	0.9025
rs2202572	FEV1	18	53566471	A	C	0.3289	0.6711	0.0144	0.00020736	0.0025	5.78e-09	9.1539e-05	0.999908	400460	36.6611	-0.017	0.0168	0.3108
rs552320	FEV1	19	5983379	A	G	0.309	0.691	-0.0164	0.00026896	0.0025	7.98e-11	0.000114856	0.999885	400460	46.0006	-0.0049	0.015	0.7435
rs11085744	FEV1	19	10819967	T	C	0.5595	0.4405	-0.0153	0.00023409	0.0024	7.83e-11	0.000115388	0.999885	400460	46.2134	-0.0139	0.015	0.3551
rs2909	FEV1	19	31827698	A	G	0.8736	0.1264	0.0238	0.00056644	0.0035	1.49e-11	0.000125096	0.999875	400460	50.1022	-0.0388	0.0264	0.1419
rs4803982	FEV1	19	47067476	T	C	0.1859	0.8141	0.0172	0.00029584	0.003	9.23e-09	8.95456e-05	0.99991	400460	35.8626	0.0232	0.0184	0.2062
rs2206925	FEV1	20	6634895	T	C	0.3622	0.6378	-0.0207	0.00042849	0.0025	3.07e-17	0.000197972	0.999802	400460	79.2955	0.0513	0.0163	0.001653
rs6040150	FEV1	20	10764007	A	G	0.2032	0.7968	0.018	0.000324	0.0029	4.73e-10	0.000104918	0.999895	400460	42.0197	-0.0049	0.0181	0.7887
rs2236180	FEV1	20	25282608	T	C	0.815	0.185	0.0213	0.00045369	0.003	1.02e-12	0.00013681	0.999863	400460	54.7945	0.0304	0.0188	0.1059
rs6120828	FEV1	20	33674460	T	C	0.8206	0.1794	0.0209	0.00043681	0.003	5.15e-12	0.000128611	0.999871	400460	51.51	0.0226	0.0184	0.2198
rs4809327	FEV1	20	62348190	T	C	0.6756	0.3244	-0.0267	0.00071289	0.0025	1.33e-26	0.000312481	0.999688	400460	125.175	0.0077	0.0168	0.6468
rs11702251	FEV1	21	36081448	T	G	0.2232	0.7768	-0.0171	0.00029241	0.0028	9.75e-10	0.000101397	0.999899	400460	40.6096	0.0122	0.0195	0.5335
rs35089989	FEV1	22	18424298	T	C	0.7791	0.2209	-0.0306	0.00093636	0.0028	1.15e-27	0.000322301	0.999678	400460	129.11	0.0237	0.0192	0.2178
rs2023681	FEV1	22	30599562	A	G	0.0933	0.9067	0.0364	0.00132496	0.004	1.1e-19	0.00022417	0.999776	400460	89.7914	-0.0272	0.0264	0.302
rs113111175	FEV1	22	50867711	T	C	0.1219	0.8781	0.022	0.000484	0.0036	1.11e-09	0.000103615	0.999896	400460	41.498	0.0059	0.0253	0.8148
rs7414828	FVC	1	2187911	A	G	0.0696	0.9304	-0.0337	0.00113569	0.0046	2.14e-13	0.000147085	0.999853	400460	58.9104	0.036	0.038	0.3438
rs9435733	FVC	1	17308254	T	C	0.482	0.518	-0.0231	0.00053361	0.0023	3.35e-23	0.000266459	0.999734	400460	106.735	0.014	0.0149	0.3465
rs12042083	FVC	1	22472732	A	G	0.206	0.794	0.0191	0.00036481	0.0029	3.55e-11	0.00011934	0.999881	400460	47.7964	0.0134	0.0171	0.4342
rs4233197	FVC	1	33783748	A	G	0.435	0.565	-0.0132	0.00017424	0.0023	1.89e-08	8.56477e-05	0.999914	400460	34.3014	0.0047	0.0149	0.7519
rs2885697	FVC	1	41544279	T	G	0.666	0.334	-0.0172	0.00029584	0.0025	2.67e-12	0.000131616	0.999868	400460	52.7137	-0.0462	0.0156	0.00298
rs1392140	FVC	1	56101822	A	G	0.726	0.274	-0.0181	0.00032761	0.0026	7.02e-12	0.000130339	0.99987	400460	52.2024	0.0092	0.0171	0.5926
rs1192414	FVC	1	92075134	A	G	0.179	0.821	0.0204	0.00041616	0.0031	2.69e-11	0.000122317	0.999878	400460	48.989	0.0093	0.0216	0.6661
rs910697	FVC	1	113063125	A	G	0.536	0.464	-0.0131	0.00017161	0.0024	2.71e-08	8.53602e-05	0.999915	400460	34.1863	0.0118	0.0147	0.4224
rs878471	FVC	1	150547747	A	G	0.58	0.42	-0.0278	0.00077284	0.0024	1.5e-31	0.000376528	0.999623	400460	150.841	-0.0159	0.0153	0.3
rs2146098	FVC	1	186090370	A	G	0.645	0.355	-0.018	0.000324	0.0024	2.03e-13	0.000148376	0.999852	400460	59.4274	-0.0164	0.0151	0.2797
rs1008833	FVC	1	204426295	A	G	0.854	0.146	-0.0244	0.00059536	0.0033	2.41e-13	0.000148464	0.999852	400460	59.4626	0.0193	0.0192	0.3144
rs11240565	FVC	1	205722958	T	C	0.399	0.601	-0.0137	0.00018769	0.0024	1.04e-08	9.00157e-05	0.99991	400460	36.051	0.0326	0.0154	0.03394
rs11579807	FVC	1	218524641	T	C	0.839	0.161	-0.0205	0.00042025	0.0032	2.73e-10	0.000113534	0.999886	400460	45.4709	0.0393	0.0203	0.05304
rs28491746	FVC	1	218814682	T	G	0.495	0.505	-0.0138	0.00019044	0.0025	2.43e-08	9.52105e-05	0.999905	400460	38.1316	0.0058	0.0152	0.7011
rs17009288	FVC	1	221204299	A	C	0.706	0.294	-0.0251	0.00063001	0.0026	3.68e-22	0.000261535	0.999738	400460	104.762	0.0008	0.0155	0.9576
rs10929647	FVC	2	5688365	A	C	0.513	0.487	-0.0136	0.00018496	0.0023	5.64e-09	9.24175e-05	0.999908	400460	37.0129	0.0048	0.0148	0.7444
rs13430465	FVC	2	18702313	T	C	0.0803	0.9197	0.0368	0.00135424	0.0043	1.87e-17	0.000200026	0.9998	400460	80.1186	-0.0241	0.0251	0.3361
rs12475813	FVC	2	24139520	T	C	0.439	0.561	-0.0158	0.00024964	0.0023	1.61e-11	0.000122962	0.999877	400460	49.2475	0.031	0.0149	0.0378
rs4952564	FVC	2	42243850	A	G	0.681	0.319	-0.0172	0.00029584	0.0025	6.97e-12	0.000128536	0.999871	400460	51.4801	-0.0079	0.0165	0.6322
rs17855177	FVC	2	48602252	T	C	0.337	0.663	0.017	0.000289	0.0025	9.49e-12	0.000129143	0.999871	400460	51.7233	-0.0289	0.0151	0.05653
rs732132	FVC	2	56011881	T	C	0.258	0.742	-0.0332	0.00110224	0.0027	6.13e-35	0.000422017	0.999578	400460	169.072	-0.0141	0.0168	0.4016
rs66726071	FVC	2	66092227	A	G	0.863	0.137	0.0253	0.00064009	0.0034	2.01e-13	0.000151357	0.999849	400460	60.6216	-0.0079	0.0222	0.7207
rs12713676	FVC	2	69521831	T	C	0.656	0.344	-0.0159	0.00025281	0.0025	2.58e-10	0.0001141	0.999886	400460	45.6978	0.0126	0.0156	0.4206
rs6754311	FVC	2	136707982	T	C	0.734	0.266	-0.0227	0.00051529	0.0027	7.35e-17	0.000201215	0.999799	400460	80.5946	-0.0144	0.0152	0.3435
rs2304340	FVC	2	179260382	A	G	0.408	0.592	-0.0158	0.00024964	0.0024	4.06e-11	0.000120594	0.999879	400460	48.2989	-0.0498	0.0153	0.001094
rs1249093	FVC	2	199721062	A	G	0.538	0.462	0.0206	0.00042436	0.0024	3.93e-18	0.000210954	0.999789	400460	84.4966	-0.0016	0.0148	0.9165
rs12478194	FVC	2	203158939	T	G	0.751	0.249	0.015	0.000225	0.0027	3.58e-08	8.41495e-05	0.999916	400460	33.7014	0.0081	0.0162	0.6181
rs72995681	FVC	2	210310537	T	G	0.629	0.371	0.0182	0.00033124	0.0024	7.9e-14	0.000154596	0.999845	400460	61.919	0.0146	0.0153	0.3403
rs2571445	FVC	2	218683154	A	G	0.397	0.603	-0.022	0.000484	0.0024	4.53e-20	0.00023173	0.999768	400460	92.8203	-0.0161	0.0149	0.2822
rs11688707	FVC	2	241843564	A	G	0.367	0.633	0.0159	0.00025281	0.0025	1.17e-10	0.000117461	0.999883	400460	47.044	0.0044	0.015	0.7698
rs7572476	FVC	2	242496325	T	C	0.455	0.545	-0.0193	0.00037249	0.0024	2.96e-16	0.000184736	0.999815	400460	73.9932	-0.0129	0.0149	0.3849
rs2974389	FVC	3	13787641	A	G	0.426	0.574	0.0155	0.00024025	0.0024	4.73e-11	0.000117494	0.999883	400460	47.0571	0.0095	0.0148	0.5222
rs13433809	FVC	3	32935126	A	G	0.561	0.439	0.0203	0.00041209	0.0024	6.8e-18	0.000202978	0.999797	400460	81.3012	-0.0019	0.0151	0.9022
rs9864975	FVC	3	57893507	A	G	0.756	0.244	-0.0186	0.00034596	0.0027	1.11e-11	0.000127634	0.999872	400460	51.119	0.0064	0.0167	0.6999
rs35480566	FVC	3	71583177	A	G	0.56	0.44	-0.0221	0.00048841	0.0024	1.25e-20	0.000240688	0.999759	400460	96.4093	0.0018	0.0152	0.9042
rs12497779	FVC	3	98822050	T	G	0.233	0.767	-0.0319	0.00101761	0.0028	1.85e-30	0.000363716	0.999636	400460	145.707	0.0378	0.0171	0.02733
rs6775611	FVC	3	134358947	T	C	0.338	0.662	0.015	0.000225	0.0025	2.23e-09	0.00010069	0.999899	400460	40.3265	-0.0084	0.0167	0.6134
rs881755	FVC	3	168710640	T	C	0.484	0.516	-0.0141	0.00019881	0.0024	2.37e-09	9.93032e-05	0.999901	400460	39.7709	-0.0048	0.0148	0.7476
rs78101726	FVC	3	169295436	A	G	0.846	0.154	0.0265	0.00070225	0.0033	4.61e-16	0.000182984	0.999817	400460	73.2911	-0.0027	0.0187	0.8866
rs10489880	FVC	3	196961186	A	G	0.721	0.279	-0.0166	0.00027556	0.0026	2.38e-10	0.000110863	0.999889	400460	44.401	0.0211	0.0159	0.1837
rs1054661	FVC	4	3495941	T	C	0.653	0.347	-0.0169	0.00028561	0.0024	4.61e-12	0.000129433	0.999871	400460	51.8396	-0.0213	0.0148	0.15
rs34811474	FVC	4	25408838	A	G	0.23	0.77	0.0176	0.00030976	0.0028	3.32e-10	0.000109717	0.99989	400460	43.9421	-0.0566	0.0177	0.001404
rs6554237	FVC	4	56025361	T	C	0.486	0.514	0.0145	0.00021025	0.0024	7.53e-10	0.000105043	0.999895	400460	42.0698	-0.0182	0.0149	0.2212
rs2609261	FVC	4	89835485	A	G	0.215	0.785	-0.0248	0.00061504	0.0029	5.24e-18	0.000207607	0.999792	400460	83.1555	-0.0027	0.0158	0.8648
rs11722225	FVC	4	106766430	T	C	0.933	0.067	-0.0561	0.00314721	0.0047	1.78e-32	0.00039347	0.999607	400460	157.631	0.0652	0.0377	0.08327
rs13137088	FVC	4	125241747	T	C	0.505	0.495	-0.0137	0.00018769	0.0024	7.26e-09	9.38356e-05	0.999906	400460	37.5809	-0.0123	0.0148	0.4071
rs17767210	FVC	4	145330792	T	C	0.592	0.408	-0.0226	0.00051076	0.0024	3.45e-21	0.000246734	0.999753	400460	98.8314	0.0194	0.0154	0.2073
rs10005540	FVC	4	174582067	T	C	0.615	0.385	0.0173	0.00029929	0.0024	1.53e-12	0.000141729	0.999858	400460	56.7648	-0.035	0.0154	0.02342
rs6867471	FVC	5	3574564	T	C	0.363	0.637	0.0133	0.00017689	0.0024	4.9e-08	8.18049e-05	0.999918	400460	32.7623	0.0145	0.0157	0.3556
rs268717	FVC	5	33352738	T	C	0.907	0.093	-0.034	0.001156	0.004	3.23e-17	0.00019502	0.999805	400460	78.1127	0.0209	0.0262	0.4263
rs1423127	FVC	5	61428137	T	C	0.382	0.618	0.0165	0.00027225	0.0024	8.39e-12	0.000128543	0.999871	400460	51.4831	-0.0112	0.0153	0.4644
rs521074	FVC	5	64392198	T	C	0.669	0.331	0.0139	0.00019321	0.0025	2.85e-08	8.55685e-05	0.999914	400460	34.2697	-0.0057	0.0159	0.7216
rs13185314	FVC	5	77148596	T	G	0.491	0.509	0.015	0.000225	0.0024	1.85e-10	0.000112464	0.999888	400460	45.0422	0.0099	0.0148	0.503
rs72776472	FVC	5	77495031	A	G	0.766	0.234	0.0213	0.00045369	0.0028	1.65e-14	0.000162642	0.999837	400460	65.1424	-0.0505	0.0193	0.008835
rs13165062	FVC	5	122040820	T	C	0.36	0.64	-0.0156	0.00024336	0.0025	2.09e-10	0.00011214	0.999888	400460	44.9127	-0.0026	0.0152	0.8643
rs11241697	FVC	5	122763204	T	C	0.582	0.418	0.0142	0.00020164	0.0024	3.47e-09	9.81083e-05	0.999902	400460	39.2923	-0.0281	0.015	0.06139
rs715285	FVC	5	131485383	A	G	0.542	0.458	0.0185	0.00034225	0.0024	5.46e-15	0.000169918	0.99983	400460	68.0567	-0.0407	0.0152	0.007226
rs13159629	FVC	5	147983351	T	G	0.357	0.643	0.0148	0.00021904	0.0025	1.88e-09	0.000100562	0.999899	400460	40.275	0.0011	0.016	0.9445
rs4490572	FVC	5	148612322	A	G	0.463	0.537	-0.0163	0.00026569	0.0024	8.54e-12	0.000132118	0.999868	400460	52.9148	-0.0181	0.0154	0.2406
rs891903	FVC	5	158279638	A	G	0.254	0.746	-0.0233	0.00054289	0.0027	9.6e-18	0.000205738	0.999794	400460	82.4068	0.0314	0.018	0.08091
rs11747434	FVC	5	172779211	T	C	0.722	0.278	-0.015	0.000225	0.0026	1.23e-08	9.03222e-05	0.99991	400460	36.1737	-0.0021	0.0164	0.896
rs13216391	FVC	6	7789943	A	G	0.821	0.179	0.0351	0.00123201	0.003	6.63e-31	0.00036211	0.999638	400460	145.063	0.0171	0.018	0.3425
rs2294214	FVC	6	22056923	A	C	0.686	0.314	0.017	0.000289	0.0025	1.98e-11	0.000124504	0.999875	400460	49.8649	0.0181	0.0172	0.2909
rs3134603	FVC	6	32126002	A	G	0.142	0.858	0.0294	0.00086436	0.0034	2.5e-18	0.00021062	0.999789	400460	84.3628	0.0061	0.0236	0.7971
rs9357446	FVC	6	44447598	A	G	0.517	0.483	-0.0151	0.00022801	0.0023	1.04e-10	0.000113873	0.999886	400460	45.6069	0.0078	0.0149	0.6009
rs9369530	FVC	6	45024911	A	G	0.486	0.514	-0.0131	0.00017161	0.0023	1.7e-08	8.57377e-05	0.999914	400460	34.3375	0.0364	0.0148	0.0139
rs148561062	FVC	6	55878432	A	G	0.0547	0.9453	-0.0313	0.00097969	0.0052	1.82e-09	0.000101315	0.999899	400460	40.5769	0.0028	0.0302	0.9267
rs723588	FVC	6	81056634	T	C	0.857	0.143	-0.0235	0.00055225	0.0034	2.62e-12	0.000135358	0.999865	400460	54.2126	0.012	0.0199	0.5446
rs314262	FVC	6	105394621	A	G	0.546	0.454	0.0164	0.00026896	0.0024	3.84e-12	0.000133342	0.999867	400460	53.4052	0.0167	0.015	0.2672
rs1490384	FVC	6	126851160	T	C	0.498	0.502	0.0211	0.00044521	0.0024	3.13e-19	0.000222601	0.999777	400460	89.1628	0.0098	0.0148	0.5084
rs17280293	FVC	6	142688969	A	G	0.973	0.027	0.0699	0.00488601	0.0073	8.57e-22	0.000256721	0.999743	400460	102.833	-0.0164	0.0546	0.7647
rs9321979	FVC	6	144867081	A	G	0.769	0.231	-0.0156	0.00024336	0.0028	2.18e-08	8.64605e-05	0.999914	400460	34.6269	-0.0054	0.0176	0.7583
rs13220614	FVC	6	155587702	T	C	0.4	0.6	0.0139	0.00019321	0.0024	7.14e-09	9.27408e-05	0.999907	400460	37.1424	-0.0056	0.0149	0.7097
rs661857	FVC	6	158658788	T	C	0.516	0.484	-0.0161	0.00025921	0.0024	8.28e-12	0.000129472	0.999871	400460	51.8552	-0.0107	0.0149	0.4719
rs3253	FVC	6	169616112	T	C	0.314	0.686	0.0182	0.00033124	0.0025	7.83e-13	0.000142701	0.999857	400460	57.1541	-0.0024	0.0157	0.8793
rs10951992	FVC	7	6758938	T	C	0.56	0.44	0.0135	0.00018225	0.0024	1.72e-08	8.98128e-05	0.99991	400460	35.9697	0.003	0.015	0.8436
rs2537572	FVC	7	17771780	A	G	0.566	0.434	0.014	0.000196	0.0024	3.39e-09	9.62924e-05	0.999904	400460	38.565	-0.0018	0.0151	0.904
rs644570	FVC	7	18385738	A	G	0.633	0.367	0.0175	0.00030625	0.0024	5.14e-13	0.00014229	0.999858	400460	56.9898	-0.0091	0.0155	0.5548
rs1708302	FVC	7	28198677	T	C	0.5	0.5	0.0186	0.00034596	0.0023	1.56e-15	0.00017298	0.999827	400460	69.2836	-0.0041	0.0149	0.7819
rs6968518	FVC	7	46485963	T	C	0.434	0.566	0.0186	0.00034596	0.0024	5.98e-15	0.000169966	0.99983	400460	68.0762	0.0174	0.0149	0.2421
rs11767893	FVC	7	69952187	T	C	0.314	0.686	0.0163	0.00026569	0.0027	1.6e-09	0.000114461	0.999886	400460	45.8425	-0.0006	0.0157	0.9672
rs1534566	FVC	7	84554900	T	C	0.338	0.662	0.017	0.000289	0.0025	1.05e-11	0.000129331	0.999871	400460	51.7986	0.0211	0.0172	0.2192
rs10251085	FVC	7	95560659	A	G	0.243	0.757	0.0166	0.00027556	0.0028	2.31e-09	0.000101379	0.999899	400460	40.6024	-0.0064	0.0178	0.7187
rs13227429	FVC	7	140560023	T	C	0.439	0.561	0.0163	0.00026569	0.0024	8.83e-12	0.000130868	0.999869	400460	52.4142	-0.0032	0.0149	0.8306
rs12698403	FVC	7	156127246	A	G	0.442	0.558	-0.0167	0.00027889	0.0024	2.37e-12	0.000137569	0.999862	400460	55.0983	0.024	0.0149	0.1054
rs10089933	FVC	8	49391483	T	C	0.757	0.243	0.0165	0.00027225	0.0027	1.81e-09	0.000100161	0.9999	400460	40.1146	0.0192	0.0179	0.2835
rs13254613	FVC	8	64804804	A	C	0.652	0.348	-0.0176	0.00030976	0.0025	1.14e-12	0.000140567	0.999859	400460	56.2992	-0.03	0.0152	0.04824
rs12543555	FVC	8	69562014	A	G	0.793	0.207	0.0229	0.00052441	0.0029	4.91e-15	0.000172165	0.999828	400460	68.957	-0.0576	0.0233	0.01339
rs1543852	FVC	8	86352758	A	G	0.402	0.598	0.0131	0.00017161	0.0024	4.85e-08	8.25087e-05	0.999917	400460	33.0442	-0.0011	0.016	0.9473
rs62511595	FVC	8	117529697	A	G	0.624	0.376	-0.0135	0.00018225	0.0024	2.86e-08	8.55204e-05	0.999914	400460	34.2504	0.0311	0.0154	0.04323
rs9643242	FVC	8	130028600	A	G	0.154	0.846	0.0189	0.00035721	0.0033	6.61e-09	9.30775e-05	0.999907	400460	37.2773	-0.0242	0.0205	0.2379
rs7838717	FVC	8	145504343	T	C	0.363	0.637	-0.0234	0.00054756	0.0025	6.47e-21	0.000253226	0.999747	400460	101.432	0.0197	0.0168	0.2413
rs4244611	FVC	8	145739924	A	G	0.469	0.531	0.0129	0.00016641	0.0024	4.3e-08	8.28852e-05	0.999917	400460	33.1949	0.0087	0.0149	0.5602
rs2095024	FVC	9	1501783	A	G	0.588	0.412	0.0161	0.00025921	0.0024	1.43e-11	0.00012559	0.999874	400460	50.3002	0.0082	0.0159	0.6088
rs1887667	FVC	9	16033109	T	G	0.559	0.441	-0.0133	0.00017689	0.0024	1.41e-08	8.72135e-05	0.999913	400460	34.9286	-0.0374	0.0148	0.01175
rs62579839	FVC	9	83755208	T	C	0.716	0.284	-0.0157	0.00024649	0.0026	1.91e-09	0.000100245	0.9999	400460	40.1479	0.0025	0.0174	0.8844
rs4877815	FVC	9	86623268	A	G	0.525	0.475	-0.0151	0.00022801	0.0024	1.67e-10	0.00011372	0.999886	400460	45.5455	-0.0048	0.0148	0.7467
rs60150206	FVC	9	98262223	A	G	0.0906	0.9094	0.0447	0.00199809	0.0041	1.63e-27	0.000329252	0.999671	400460	131.896	0.0089	0.0242	0.7142
rs11103381	FVC	9	139097773	A	C	0.673	0.327	0.0238	0.00056644	0.0025	4.86e-21	0.000249314	0.999751	400460	99.8652	-0.0119	0.0158	0.4518
rs10508438	FVC	10	12244079	A	G	0.336	0.664	-0.0173	0.00029929	0.0025	3.08e-12	0.000133546	0.999866	400460	53.4868	-0.0013	0.0161	0.9376
rs1776634	FVC	10	31295827	T	G	0.733	0.267	0.0161	0.00025921	0.0026	1.17e-09	0.00010146	0.999899	400460	40.635	-0.0128	0.0174	0.4598
rs10822148	FVC	10	64979247	A	G	0.185	0.815	0.0187	0.00034969	0.003	7.02e-10	0.000105449	0.999895	400460	42.2326	0.0167	0.0194	0.3884
rs10997955	FVC	10	69914664	T	C	0.589	0.411	-0.0182	0.00033124	0.0024	3.32e-14	0.000160372	0.99984	400460	64.2331	-0.0064	0.0151	0.6723
rs2637254	FVC	10	78312002	A	G	0.511	0.489	-0.0224	0.00050176	0.0024	1.68e-21	0.000250759	0.999749	400460	100.444	0.0106	0.0148	0.4744
rs41310284	FVC	10	102447647	A	C	0.101	0.899	0.0279	0.00077841	0.004	1.7e-12	0.000141358	0.999859	400460	56.6161	0.0084	0.0268	0.7527
rs1954179	FVC	10	112452132	A	G	0.645	0.355	-0.0145	0.00021025	0.0025	4.85e-09	9.6284e-05	0.999904	400460	38.5616	-0.0089	0.0153	0.5599
rs12571363	FVC	10	124230612	A	C	0.107	0.893	-0.0314	0.00098596	0.0038	2.06e-16	0.000188419	0.999812	400460	75.4685	-0.0022	0.0318	0.9444
rs6485443	FVC	11	43696316	T	C	0.317	0.683	-0.0198	0.00039204	0.0025	3.53e-15	0.000169762	0.99983	400460	67.9944	0.0513	0.016	0.001324
rs2256154	FVC	11	67090571	T	C	0.659	0.341	-0.0153	0.00023409	0.0025	7.35e-10	0.000105209	0.999895	400460	42.1364	-0.0374	0.016	0.01963
rs2118022	FVC	11	89316133	T	C	0.643	0.357	0.0145	0.00021025	0.0025	3.81e-09	9.65262e-05	0.999903	400460	38.6586	-0.0007	0.0173	0.967
rs7946009	FVC	11	128387422	T	C	0.341	0.659	0.0165	0.00027225	0.0025	3.2e-11	0.000122359	0.999878	400460	49.0061	0.0163	0.0154	0.2892
rs2170982	FVC	11	130302500	T	C	0.589	0.411	-0.0145	0.00021025	0.0024	1.53e-09	0.000101794	0.999898	400460	40.7687	-0.0181	0.0149	0.2257
rs11061712	FVC	12	1476907	A	G	0.406	0.594	-0.0167	0.00027889	0.0024	1.82e-12	0.000134516	0.999865	400460	53.8757	0.0123	0.0155	0.4274
rs56196860	FVC	12	2908330	A	C	0.0312	0.9688	-0.0531	0.00281961	0.0069	1.45e-14	0.000170454	0.99983	400460	68.2717	-0.0275	0.0679	0.6851
rs10492367	FVC	12	28014970	T	G	0.188	0.812	0.0236	0.00055696	0.003	2.88e-15	0.000170047	0.99983	400460	68.1084	-0.0036	0.0197	0.8545
rs794152	FVC	12	30796191	A	G	0.365	0.635	-0.0152	0.00023104	0.0024	3.06e-10	0.000107099	0.999893	400460	42.8933	0.0098	0.0156	0.528
rs7974648	FVC	12	50680576	A	G	0.654	0.346	-0.0143	0.00020449	0.0024	5.71e-09	9.25456e-05	0.999907	400460	37.0643	-0.0174	0.0167	0.2978
rs1109391	FVC	12	54387377	T	G	0.568	0.432	0.0172	0.00029584	0.0024	2.42e-13	0.000145184	0.999855	400460	58.1489	-0.0543	0.0148	0.0002539
rs11176001	FVC	12	66409367	A	C	0.131	0.869	-0.0244	0.00059536	0.0035	2.65e-12	0.00013555	0.999864	400460	54.2899	0.0553	0.0207	0.007575
rs2195242	FVC	12	102808464	A	G	0.262	0.738	0.0157	0.00024649	0.0027	4.6e-09	9.53206e-05	0.999905	400460	38.1757	0.0321	0.016	0.0446
rs1270884	FVC	12	114685571	A	G	0.484	0.516	-0.0132	0.00017424	0.0024	1.89e-08	8.70308e-05	0.999913	400460	34.8554	-0.0037	0.0149	0.8029
rs803751	FVC	13	71639829	T	C	0.345	0.655	-0.0246	0.00060516	0.0025	1.13e-23	0.000273502	0.999726	400460	109.557	0.0066	0.0155	0.6692
rs7139668	FVC	13	80450453	A	G	0.871	0.129	0.0201	0.00040401	0.0036	1.57e-08	9.07883e-05	0.999909	400460	36.3604	0.0053	0.0214	0.8052
rs6571778	FVC	14	37538594	A	G	0.353	0.647	-0.0137	0.00018769	0.0024	2.12e-08	8.57334e-05	0.999914	400460	34.3357	-0.0012	0.0157	0.9371
rs2286425	FVC	14	74815239	T	C	0.526	0.474	-0.0209	0.00043681	0.0024	6.53e-19	0.000217814	0.999782	400460	87.245	0.023	0.0152	0.1289
rs76497846	FVC	14	92531888	A	G	0.364	0.636	0.0145	0.00021025	0.0025	3.22e-09	9.73474e-05	0.999903	400460	38.9875	-0.0115	0.0158	0.4674
rs10498635	FVC	14	93103309	T	C	0.183	0.817	0.0362	0.00131044	0.003	1.34e-32	0.00039185	0.999608	400460	156.982	-0.0038	0.0217	0.8609
rs35189772	FVC	15	40730659	A	G	0.859	0.141	0.0193	0.00037249	0.0035	2.41e-08	9.02312e-05	0.99991	400460	36.1373	0.0499	0.0236	0.0347
rs4924525	FVC	15	41255396	A	C	0.522	0.478	-0.0171	0.00029241	0.0023	3.44e-13	0.000145922	0.999854	400460	58.4444	-0.0097	0.0155	0.5322
rs3751837	FVC	16	3583173	T	C	0.22	0.78	-0.0308	0.00094864	0.0028	9.07e-28	0.000325573	0.999674	400460	130.422	0.047	0.0183	0.01028
rs865678	FVC	16	10106274	A	G	0.404	0.596	0.0137	0.00018769	0.0024	8.6e-09	9.03855e-05	0.99991	400460	36.199	-0.0063	0.0149	0.6711
rs8062719	FVC	16	31002664	A	G	0.364	0.636	-0.0192	0.00036864	0.0024	3.19e-15	0.000170683	0.999829	400460	68.3635	-0.0238	0.0156	0.1263
rs76219171	FVC	16	50188929	A	G	0.0601	0.9399	-0.0351	0.00123201	0.005	2.09e-12	0.000139188	0.999861	400460	55.7468	0.0289	0.04	0.4705
rs3790076	FVC	16	69907445	T	G	0.573	0.427	-0.0238	0.00056644	0.0024	1.23e-23	0.000277183	0.999723	400460	111.031	-0.0048	0.0149	0.7492
rs741593	FVC	16	78232703	T	G	0.287	0.713	0.017	0.000289	0.0026	8.99e-11	0.000118277	0.999882	400460	47.3707	0.0247	0.0157	0.1153
rs9927855	FVC	16	88809686	T	C	0.304	0.696	0.0168	0.00028224	0.0026	7.69e-11	0.000119435	0.999881	400460	47.8346	-0.0171	0.0154	0.2664
rs1215	FVC	17	7163350	A	G	0.857	0.143	0.0217	0.00047089	0.0033	9.64e-11	0.000115416	0.999885	400460	46.2249	-0.0161	0.0246	0.5135
rs11657773	FVC	17	17843358	T	C	0.371	0.629	-0.0138	0.00019044	0.0024	1.14e-08	8.88818e-05	0.999911	400460	35.5968	-0.0019	0.0149	0.8975
rs8067252	FVC	17	29263700	T	C	0.229	0.771	0.023	0.000529	0.0029	7.94e-16	0.000186799	0.999813	400460	74.8197	-0.025	0.0169	0.1395
rs1991556	FVC	17	44083402	A	G	0.222	0.778	-0.0413	0.00170569	0.0029	1.21e-46	0.0005892	0.999411	400460	236.09	0.0319	0.0257	0.2147
rs28519449	FVC	17	54195453	T	C	0.404	0.596	0.0209	0.00043681	0.0024	1.27e-18	0.000210354	0.99979	400460	84.256	0.0102	0.0151	0.4995
rs719615	FVC	17	69149910	A	G	0.477	0.523	-0.0215	0.00046225	0.0024	7.02e-20	0.000230636	0.999769	400460	92.3818	-0.0105	0.0152	0.4922
rs59606152	FVC	17	79952944	T	C	0.112	0.888	0.0367	0.00134689	0.0039	9.15e-21	0.000267913	0.999732	400460	107.317	0.0166	0.024	0.4895
rs470450	FVC	18	8802955	A	G	0.686	0.314	0.0157	0.00024649	0.0025	4.82e-10	0.00010619	0.999894	400460	42.5293	-0.0121	0.0164	0.4617
rs9947743	FVC	18	20708321	A	G	0.787	0.213	-0.0185	0.00034225	0.0029	1.13e-10	0.000114743	0.999885	400460	45.9554	0.0183	0.0174	0.2936
rs1668091	FVC	18	22290711	T	C	0.681	0.319	-0.0173	0.00029929	0.0025	5.24e-12	0.000130035	0.99987	400460	52.0806	0.0045	0.0157	0.7754
rs7233091	FVC	18	38108623	A	G	0.454	0.546	-0.0141	0.00019881	0.0023	1.78e-09	9.85636e-05	0.999901	400460	39.4747	-0.0219	0.0149	0.1421
rs2202572	FVC	18	53566471	A	C	0.329	0.671	0.0162	0.00026244	0.0025	7.01e-11	0.000115872	0.999884	400460	46.4075	-0.017	0.0168	0.3108
rs274792	FVC	19	5933920	T	C	0.687	0.313	0.0183	0.00033489	0.0025	4.19e-13	0.000144023	0.999856	400460	57.6839	-0.0032	0.0149	0.8318
rs62621197	FVC	19	8670147	T	C	0.0365	0.9635	-0.0413	0.00170569	0.0066	4.85e-10	0.000119971	0.99988	400460	48.0492	-0.1142	0.0538	0.03378
rs11085425	FVC	19	9978655	A	G	0.545	0.455	-0.013	0.000169	0.0023	3.3e-08	8.38155e-05	0.999916	400460	33.5676	0.0156	0.0149	0.2957
rs4803981	FVC	19	47065147	T	C	0.814	0.186	-0.0173	0.00029929	0.003	9.48e-09	9.06274e-05	0.999909	400460	36.2959	0.0236	0.0184	0.1986
rs979012	FVC	20	6623374	T	C	0.363	0.637	-0.026	0.000676	0.0024	1.2e-26	0.000312624	0.999687	400460	125.233	0.046	0.0162	0.004551
rs6117690	FVC	20	7185959	T	C	0.242	0.758	-0.0159	0.00025281	0.0028	8.38e-09	9.27489e-05	0.999907	400460	37.1457	-0.0073	0.0183	0.6904
rs143384	FVC	20	34025756	A	G	0.596	0.404	0.0239	0.00057121	0.0024	1.03e-23	0.000275076	0.999725	400460	110.187	-0.0069	0.015	0.6445
rs1007330	FVC	20	45526121	T	C	0.383	0.617	0.0239	0.00057121	0.0024	2.17e-23	0.000269966	0.99973	400460	108.14	0.0345	0.0151	0.02193
rs8125514	FVC	20	62352637	A	G	0.676	0.324	-0.0292	0.00085264	0.0025	3.37e-31	0.000373497	0.999627	400460	149.627	0.0077	0.0168	0.6468
rs6090040	FVC	20	62692060	A	C	0.479	0.521	-0.013	0.000169	0.0024	4.6e-08	8.43509e-05	0.999916	400460	33.782	0.002	0.0149	0.8921
rs11702251	FVC	21	36081448	T	G	0.223	0.777	-0.0184	0.00033856	0.0028	5.9e-11	0.000117325	0.999883	400460	46.9896	0.0122	0.0195	0.5335
rs5992134	FVC	22	18433994	T	G	0.239	0.761	0.0208	0.00043264	0.0027	3.65e-14	0.000157376	0.999843	400460	63.0328	-0.001	0.0177	0.9547
rs5763825	FVC	22	30552695	A	G	0.884	0.116	-0.02	0.0004	0.0036	4.01e-08	8.20352e-05	0.999918	400460	32.8545	-0.008	0.0227	0.7266
rs947350	FEV/FVC	1	3431555	T	C	0.104	0.896	0.0329	0.00108241	0.0039	2.87e-17	0.000201727	0.999798	400460	80.7997	-0.0255	0.0268	0.3415
rs3754512	FEV/FVC	1	17309718	T	C	0.523	0.477	-0.039	0.001521	0.0024	4.35e-61	0.000758891	0.999241	400460	304.136	0.014	0.0149	0.3477
rs72651496	FEV/FVC	1	19724874	A	G	0.263	0.737	-0.0169	0.00028561	0.0027	2.79e-10	0.00011072	0.999889	400460	44.3439	-0.0065	0.0169	0.7001
rs115941677	FEV/FVC	1	25189526	T	C	0.0455	0.9545	0.0326	0.00106276	0.0058	1.64e-08	9.23108e-05	0.999908	400460	36.9702	-0.025	0.0311	0.4202
rs755249	FEV/FVC	1	39995074	T	C	0.233	0.767	-0.0239	0.00057121	0.0028	9.82e-18	0.000204163	0.999796	400460	81.7758	0.0228	0.0177	0.1994
rs4926555	FEV/FVC	1	50933830	A	G	0.524	0.476	-0.0157	0.00024649	0.0024	2.91e-11	0.000122961	0.999877	400460	49.247	0.0173	0.0153	0.258
rs72673442	FEV/FVC	1	60948125	T	C	0.951	0.049	0.0517	0.00267289	0.0055	8.8e-21	0.000249108	0.999751	400460	99.7826	0.0357	0.0368	0.3321
rs9661687	FEV/FVC	1	78387270	T	C	0.863	0.137	-0.0271	0.00073441	0.0035	6.11e-15	0.00017366	0.999826	400460	69.556	0.0338	0.0183	0.06372
rs1192415	FEV/FVC	1	92077097	A	G	0.812	0.188	0.044	0.001936	0.003	2.28e-47	0.000591084	0.999409	400460	236.846	-0.0019	0.0199	0.922
rs11466605	FEV/FVC	1	92177352	T	C	0.911	0.089	-0.0339	0.00114921	0.0042	4.76e-16	0.000186354	0.999814	400460	74.6411	-0.0449	0.0237	0.05776
rs9970286	FEV/FVC	1	111737398	A	G	0.329	0.671	0.0236	0.00055696	0.0025	1.92e-20	0.000245908	0.999754	400460	98.5005	0.0407	0.0155	0.008426
rs12134019	FEV/FVC	1	185951134	T	C	0.14	0.86	0.0311	0.00096721	0.0035	2.44e-19	0.000232904	0.999767	400460	93.2905	0.0513	0.0247	0.0374
rs12023835	FEV/FVC	1	198859198	T	C	0.602	0.398	0.02	0.0004	0.0024	2.55e-16	0.000191677	0.999808	400460	76.7736	0.0042	0.0151	0.7789
rs7555534	FEV/FVC	1	205908867	T	C	0.631	0.369	0.0174	0.00030276	0.0025	1.71e-12	0.000140989	0.999859	400460	56.4683	0.0073	0.0156	0.6414
rs12134534	FEV/FVC	1	219926009	T	C	0.409	0.591	-0.0249	0.00062001	0.0024	6.96e-25	0.000299736	0.9997	400460	120.068	0.0002	0.0148	0.9887
rs1155612	FEV/FVC	1	239897705	T	C	0.491	0.509	0.0285	0.00081225	0.0024	6.5e-33	0.000405993	0.999594	400460	162.65	0.0095	0.0149	0.5215
rs4668607	FEV/FVC	2	9294740	A	G	0.623	0.377	-0.0219	0.00047961	0.0024	3.23e-19	0.000225293	0.999775	400460	90.2411	0.0187	0.015	0.2114
rs2544535	FEV/FVC	2	15906778	T	C	0.488	0.512	-0.0239	0.00057121	0.0024	4.18e-24	0.00028544	0.999715	400460	114.34	0.0145	0.0148	0.3303
rs55884799	FEV/FVC	2	18287623	T	C	0.827	0.173	-0.0415	0.00172225	0.0031	4.01e-40	0.000492808	0.999507	400460	197.447	0.0351	0.0233	0.133
rs11888819	FEV/FVC	2	36714954	A	C	0.726	0.274	-0.0255	0.00065025	0.0027	6.87e-22	0.000258701	0.999741	400460	103.626	0.0064	0.0161	0.6931
rs72972029	FEV/FVC	2	42514631	A	G	0.719	0.281	-0.021	0.000441	0.0026	1.17e-15	0.000178198	0.999822	400460	71.374	0.01	0.0163	0.5405
rs77059113	FEV/FVC	2	43672508	T	G	0.927	0.073	-0.0306	0.00093636	0.0046	1.8e-11	0.000126729	0.999873	400460	50.7563	0.1186	0.0412	0.00401
rs7426380	FEV/FVC	2	56095010	A	G	0.551	0.449	-0.0216	0.00046656	0.0024	2.01e-19	0.000230853	0.999769	400460	92.4687	-0.0097	0.0151	0.5191
rs10198855	FEV/FVC	2	66848865	T	C	0.27	0.73	-0.0159	0.00025281	0.0027	3.03e-09	9.96577e-05	0.9999	400460	39.9129	0.023	0.0168	0.1719
rs35195586	FEV/FVC	2	67078619	T	G	0.0662	0.9338	-0.0408	0.00166464	0.0048	1.77e-17	0.000205808	0.999794	400460	82.4348	0.0031	0.0328	0.9243
rs12470864	FEV/FVC	2	102926362	A	G	0.385	0.615	-0.0203	0.00041209	0.0024	1.04e-16	0.000195145	0.999805	400460	78.1631	0.0012	0.0157	0.9373
rs4848578	FEV/FVC	2	120965567	T	C	0.788	0.212	-0.0173	0.00029929	0.0029	2.83e-09	9.99964e-05	0.9999	400460	40.0486	0.0089	0.0173	0.6065
rs72907878	FEV/FVC	2	157083697	A	G	0.134	0.866	-0.0334	0.00111556	0.0035	1.96e-21	0.000258908	0.999741	400460	103.709	-0.0161	0.0227	0.4778
rs6433079	FEV/FVC	2	169496652	A	C	0.761	0.239	-0.0223	0.00049729	0.0028	1.5e-15	0.000180893	0.999819	400460	72.4536	0.0155	0.0172	0.367
rs7575189	FEV/FVC	2	174015168	A	G	0.587	0.413	0.0136	0.00018496	0.0024	1.97e-08	8.96801e-05	0.99991	400460	35.9165	-0.0189	0.015	0.2086
rs2084448	FEV/FVC	2	187530520	T	C	0.706	0.294	0.0197	0.00038809	0.0026	4.65e-14	0.000161107	0.999839	400460	64.5273	0.0044	0.0166	0.7931
rs985256	FEV/FVC	2	201208692	A	C	0.218	0.782	0.0179	0.00032041	0.0029	5.86e-10	0.000109244	0.999891	400460	43.7528	0.0002	0.0183	0.9918
rs2571445	FEV/FVC	2	218683154	A	G	0.397	0.603	-0.0199	0.00039601	0.0024	3.08e-16	0.000189602	0.99981	400460	75.9426	-0.0161	0.0149	0.2822
rs62201738	FEV/FVC	2	229502197	A	C	0.922	0.078	-0.0743	0.00552049	0.0044	9.45e-63	0.000794023	0.999206	400460	318.227	-0.0021	0.0331	0.9483
rs9874847	FEV/FVC	3	13919309	T	C	0.143	0.857	0.0278	0.00077284	0.0034	6.04e-16	0.000189425	0.999811	400460	75.8714	-0.0048	0.021	0.8204
rs1529672	FEV/FVC	3	25520582	A	C	0.174	0.826	0.0423	0.00178929	0.0031	1.73e-41	0.000514328	0.999486	400460	206.074	0.0379	0.0193	0.04925
rs17666332	FEV/FVC	3	29469675	T	G	0.724	0.276	0.0267	0.00071289	0.0027	9.22e-24	0.000284905	0.999715	400460	114.126	0.0094	0.0197	0.6343
rs17238364	FEV/FVC	3	53711101	A	C	0.711	0.289	0.0214	0.00045796	0.0026	4.43e-16	0.000188202	0.999812	400460	75.3817	0.0116	0.0162	0.4723
rs12715478	FEV/FVC	3	55152319	A	G	0.594	0.406	0.025	0.000625	0.0024	1.35e-24	0.000301455	0.999699	400460	120.757	0.0069	0.0166	0.676
rs2885622	FEV/FVC	3	55780549	A	C	0.583	0.417	0.0138	0.00019044	0.0024	1.24e-08	9.25961e-05	0.999907	400460	37.0845	0.0077	0.0149	0.6035
rs2687199	FEV/FVC	3	70924971	A	G	0.676	0.324	-0.0188	0.00035344	0.0026	1.93e-13	0.000154824	0.999845	400460	62.0103	-0.01	0.0157	0.5243
rs117162763	FEV/FVC	3	98834901	A	C	0.0212	0.9788	0.0478	0.00228484	0.0083	9.31e-09	9.48234e-05	0.999905	400460	37.9766	0.1095	0.0695	0.1151
rs1849496	FEV/FVC	3	99328145	A	C	0.0616	0.9384	0.0343	0.00117649	0.005	4.96e-12	0.000136015	0.999864	400460	54.476	-0.0526	0.0241	0.02897
rs6769798	FEV/FVC	3	112951348	A	G	0.832	0.168	0.0194	0.00037636	0.0033	4.2e-09	0.000105212	0.999895	400460	42.1377	0.0231	0.0227	0.3084
rs150539161	FEV/FVC	3	165437863	A	G	0.0154	0.9846	-0.058	0.003364	0.0098	3.73e-09	0.000102016	0.999898	400460	40.8573	0.0773	0.0816	0.3437
rs879394	FEV/FVC	3	168709843	T	G	0.235	0.765	-0.0298	0.00088804	0.0028	4.71e-26	0.000319295	0.999681	400460	127.906	0.0107	0.0168	0.5231
rs62283812	FEV/FVC	3	171821169	A	G	0.0458	0.9542	0.0345	0.00119025	0.0058	2.24e-09	0.000104033	0.999896	400460	41.6656	-0.0037	0.0327	0.9107
rs12636088	FEV/FVC	3	183332564	T	C	0.167	0.833	-0.0188	0.00035344	0.0032	4.53e-09	9.83348e-05	0.999902	400460	39.383	-0.025	0.02	0.2123
rs73182224	FEV/FVC	3	186083483	A	G	0.239	0.761	-0.0197	0.00038809	0.0029	2.01e-11	0.000141171	0.999859	400460	56.5413	0.0433	0.0224	0.05307
rs62289340	FEV/FVC	4	7879027	T	C	0.436	0.564	0.0167	0.00027889	0.0024	2.36e-12	0.00013716	0.999863	400460	54.9348	-0.0095	0.0151	0.5292
rs1566834	FEV/FVC	4	13173258	T	C	0.662	0.338	0.015	0.000225	0.0025	2.18e-09	0.00010069	0.999899	400460	40.3265	0.0135	0.0175	0.4391
rs2324154	FEV/FVC	4	24027226	A	C	0.509	0.491	0.0157	0.00024649	0.0024	2.52e-11	0.000123205	0.999877	400460	49.3448	0.0241	0.0149	0.1049
rs115503647	FEV/FVC	4	36271840	A	G	0.948	0.052	0.038	0.001444	0.0053	1.2e-12	0.000142367	0.999858	400460	57.0203	-0.023	0.0323	0.4754
rs62316310	FEV/FVC	4	75676529	A	G	0.26	0.74	0.0272	0.00073984	0.0027	2.24e-23	0.00028469	0.999715	400460	114.04	-0.0065	0.0193	0.7376
rs11098196	FEV/FVC	4	79403952	T	G	0.508	0.492	-0.0196	0.00038416	0.0024	2.42e-16	0.000192031	0.999808	400460	76.9154	0.0082	0.0152	0.5898
rs2609280	FEV/FVC	4	89854961	A	G	0.215	0.785	0.0537	0.00288369	0.0029	1.83e-76	0.00097339	0.999027	400460	390.183	-0.0027	0.0158	0.8647
rs17617028	FEV/FVC	4	106064683	A	G	0.205	0.795	0.0285	0.00081225	0.0029	4.57e-22	0.000264753	0.999735	400460	106.051	0.0086	0.0171	0.6169
rs34712979	FEV/FVC	4	106819053	A	G	0.256	0.744	-0.0682	0.00465124	0.0028	4.18e-134	0.00177179	0.998228	400460	710.789	0.0038	0.0172	0.8242
rs62321845	FEV/FVC	4	124819607	A	G	0.806	0.194	0.0229	0.00052441	0.003	3.33e-14	0.000163998	0.999836	400460	65.6853	-0.038	0.0199	0.05652
rs10031549	FEV/FVC	4	140173082	A	G	0.74	0.26	0.0173	0.00029929	0.0027	2.22e-10	0.000115167	0.999885	400460	46.125	-0.0172	0.0169	0.3094
rs995758	FEV/FVC	4	145478201	T	C	0.398	0.602	0.0707	0.00499849	0.0024	1.48e-185	0.00239524	0.997605	400460	961.499	-0.0097	0.0148	0.511
rs11738281	FEV/FVC	5	662547	T	C	0.799	0.201	0.0183	0.00033489	0.003	7.85e-10	0.000107566	0.999892	400460	43.0805	-0.0377	0.0219	0.08467
rs139785776	FEV/FVC	5	43716302	A	G	0.0492	0.9508	-0.0358	0.00128164	0.0057	2.35e-10	0.000119909	0.99988	400460	48.0244	0.0139	0.0306	0.6499
rs12522114	FEV/FVC	5	52187038	A	C	0.265	0.735	-0.0367	0.00134689	0.0027	1.47e-41	0.000524681	0.999475	400460	210.224	-0.0316	0.0185	0.08782
rs10940287	FEV/FVC	5	52255429	T	C	0.681	0.319	0.0143	0.00020449	0.0026	2.34e-08	8.88464e-05	0.999911	400460	35.5826	0.0075	0.0159	0.64
rs335651	FEV/FVC	5	76767564	T	C	0.58	0.42	0.0146	0.00021316	0.0024	1.61e-09	0.000103852	0.999896	400460	41.5927	-0.0084	0.0149	0.5743
rs377731	FEV/FVC	5	98332239	A	G	0.379	0.621	-0.0185	0.00034225	0.0025	5.13e-14	0.000161103	0.999839	400460	64.5258	-0.0202	0.0184	0.2701
rs12520103	FEV/FVC	5	120186559	A	G	0.532	0.468	0.0203	0.00041209	0.0024	2.55e-17	0.000205201	0.999795	400460	82.1917	-0.0238	0.0148	0.1072
rs840467	FEV/FVC	5	121415899	T	C	0.188	0.812	0.0301	0.00090601	0.0031	1.62e-22	0.000276616	0.999723	400460	110.804	0.021	0.02	0.2931
rs7713065	FEV/FVC	5	131788334	A	C	0.265	0.735	-0.0285	0.00081225	0.0027	8.21e-26	0.000316412	0.999684	400460	126.75	-0.0128	0.0155	0.4109
rs853180	FEV/FVC	5	142629443	A	G	0.617	0.383	-0.0137	0.00018769	0.0025	2.35e-08	8.87064e-05	0.999911	400460	35.5265	0.0438	0.015	0.0035
rs7733410	FEV/FVC	5	147856522	A	G	0.441	0.559	0.0505	0.00255025	0.0024	1.56e-96	0.00125737	0.998743	400460	504.16	-0.0196	0.0151	0.1928
rs979453	FEV/FVC	5	150595073	A	G	0.675	0.325	0.017	0.000289	0.0025	2.72e-11	0.000126799	0.999873	400460	50.7843	0.0145	0.0168	0.3882
rs10476073	FEV/FVC	5	156954363	T	C	0.599	0.401	0.0341	0.00116281	0.0024	1.72e-44	0.000558612	0.999441	400460	223.827	-0.0003	0.015	0.9817
rs10059996	FEV/FVC	5	170901463	T	G	0.355	0.645	-0.0352	0.00123904	0.0026	1.53e-42	0.000567418	0.999433	400460	227.357	-0.0091	0.0158	0.5621
rs17681353	FEV/FVC	5	171008174	A	G	0.961	0.039	0.0353	0.00124609	0.0062	9.41e-09	9.34044e-05	0.999907	400460	37.4082	-0.0227	0.029	0.4339
rs4389652	FEV/FVC	5	179584778	A	G	0.761	0.239	-0.0272	0.00073984	0.0028	6.05e-22	0.000269123	0.999731	400460	107.802	0.0359	0.0191	0.06068
rs1294417	FEV/FVC	6	6741932	T	C	0.458	0.542	-0.0311	0.00096721	0.0024	3.93e-39	0.000480193	0.99952	400460	192.39	-0.0036	0.015	0.8102
rs4959424	FEV/FVC	6	7084857	T	G	0.627	0.373	0.0179	0.00032041	0.0024	2.74e-13	0.000149869	0.99985	400460	60.0256	-0.0524	0.0153	0.0006037
rs1285883	FEV/FVC	6	7152243	T	C	0.198	0.802	-0.0268	0.00071824	0.003	2.18e-19	0.000228107	0.999772	400460	91.3687	0.0471	0.0188	0.0122
rs1928160	FEV/FVC	6	22006676	A	G	0.515	0.485	-0.0296	0.00087616	0.0024	5.78e-36	0.000437686	0.999562	400460	175.352	-0.009	0.0148	0.5434
rs2070600	FEV/FVC	6	32151443	T	C	0.0629	0.9371	0.145	0.021025	0.0049	3e-189	0.00247858	0.997521	400460	995.038	0.0511	0.0302	0.09076
rs73728611	FEV/FVC	6	32589363	A	G	0.883	0.117	-0.0639	0.00408321	0.004	1.46e-56	0.000843681	0.999156	400460	338.146	0.0346	0.0401	0.3891
rs12202314	FEV/FVC	6	45530471	T	C	0.675	0.325	-0.0209	0.00043681	0.0025	2.17e-16	0.00019165	0.999808	400460	76.763	0.0093	0.016	0.5624
rs115830429	FEV/FVC	6	56239955	A	G	0.0237	0.9763	0.0586	0.00343396	0.008	1.93e-13	0.000158912	0.999841	400460	63.648	-0.0642	0.0704	0.3622
rs17513531	FEV/FVC	6	90951239	T	C	0.344	0.656	0.0162	0.00026244	0.0025	1.25e-10	0.000118447	0.999882	400460	47.4387	-0.0166	0.0171	0.3306
rs2798641	FEV/FVC	6	109268050	T	C	0.183	0.817	-0.045	0.002025	0.0031	3.89e-48	0.00060552	0.999394	400460	242.633	0.0411	0.0204	0.04363
rs674621	FEV/FVC	6	117257018	T	C	0.681	0.319	0.0161	0.00025921	0.0026	3.02e-10	0.000112621	0.999887	400460	45.1053	0.0004	0.0155	0.9771
rs62426324	FEV/FVC	6	127142458	T	C	0.441	0.559	-0.0139	0.00019321	0.0024	7.51e-09	9.52599e-05	0.999905	400460	38.1514	0.0201	0.0148	0.1746
rs9321207	FEV/FVC	6	130397238	A	G	0.419	0.581	-0.0153	0.00023409	0.0024	2.4e-10	0.000113973	0.999886	400460	45.6469	0.0081	0.0152	0.5967
rs7753012	FEV/FVC	6	142745883	T	G	0.695	0.305	-0.0712	0.00506944	0.0026	4.71e-165	0.00214919	0.997851	400460	862.518	-0.0002	0.0165	0.9922
rs11768573	FEV/FVC	7	15868471	T	G	0.85	0.15	0.0243	0.00059049	0.0033	2.16e-13	0.000150575	0.999849	400460	60.3083	-0.0147	0.0171	0.3915
rs2158251	FEV/FVC	7	20426172	T	C	0.0801	0.9199	0.0246	0.00060516	0.0043	1.46e-08	8.91812e-05	0.999911	400460	35.7167	-0.0225	0.0249	0.3656
rs1391805	FEV/FVC	7	26896236	A	G	0.761	0.239	-0.019	0.000361	0.0028	7.54e-12	0.000131317	0.999869	400460	52.594	0.0638	0.0183	0.000477
rs113336697	FEV/FVC	7	73420195	T	C	0.0887	0.9113	0.0262	0.00068644	0.0042	7.01e-10	0.000110973	0.999889	400460	44.4452	-0.0138	0.0354	0.6964
rs73158411	FEV/FVC	7	99610127	A	G	0.368	0.632	0.023	0.000529	0.0025	1.41e-20	0.000246065	0.999754	400460	98.5636	-0.0033	0.0152	0.8281
rs193686	FEV/FVC	7	116431427	T	C	0.684	0.316	-0.0178	0.00031684	0.0026	4.07e-12	0.000136966	0.999863	400460	54.857	0.0145	0.0166	0.3797
rs1452909	FEV/FVC	7	134566071	A	G	0.251	0.749	-0.0185	0.00034225	0.0028	2.17e-11	0.000128685	0.999871	400460	51.54	-0.0017	0.017	0.9206
rs1233553	FEV/FVC	7	155598145	A	G	0.934	0.066	-0.0286	0.00081796	0.0051	2.82e-08	0.000100845	0.999899	400460	40.3883	0.0018	0.0273	0.946
rs12698403	FEV/FVC	7	156127246	A	G	0.442	0.558	-0.0236	0.00055696	0.0024	1.48e-22	0.000274733	0.999725	400460	110.05	0.024	0.0149	0.1054
rs330939	FEV/FVC	8	9018590	T	G	0.621	0.379	0.0232	0.00053824	0.0025	4.46e-21	0.000253359	0.999747	400460	101.486	-0.0395	0.019	0.03739
rs2285261	FEV/FVC	8	16922013	A	C	0.384	0.616	0.0191	0.00036481	0.0024	4.9e-15	0.000172587	0.999827	400460	69.1262	0.0161	0.015	0.2829
rs6990207	FEV/FVC	8	17836501	T	G	0.574	0.426	0.0176	0.00030976	0.0024	2.3e-13	0.000151488	0.999849	400460	60.6739	0.0097	0.0149	0.5145
rs2452995	FEV/FVC	8	97508421	T	C	0.309	0.691	-0.0167	0.00027889	0.0026	9.66e-11	0.000119097	0.999881	400460	47.6991	0.0015	0.0162	0.9243
rs659398	FEV/FVC	8	103131300	T	C	0.272	0.728	-0.0254	0.00064516	0.0027	5.08e-21	0.000255504	0.999744	400460	102.345	0.0202	0.0157	0.1985
rs4478547	FEV/FVC	8	109389370	T	G	0.353	0.647	0.0194	0.00037636	0.0025	8e-15	0.000171914	0.999828	400460	68.8567	0.011	0.0159	0.4892
rs5027392	FEV/FVC	8	131421581	A	G	0.389	0.611	0.0147	0.00021609	0.0025	2.11e-09	0.00010272	0.999897	400460	41.1395	0.0009	0.0161	0.9533
rs1570203	FEV/FVC	9	4120648	A	G	0.53	0.47	0.0246	0.00060516	0.0024	5.78e-25	0.000301491	0.999699	400460	120.771	-0.0069	0.0153	0.6507
rs4247294	FEV/FVC	9	16030960	A	G	0.44	0.56	-0.0135	0.00018225	0.0024	1.58e-08	8.98128e-05	0.99991	400460	35.9697	-0.0378	0.0148	0.01074
rs201191	FEV/FVC	9	23585035	A	C	0.486	0.514	0.0221	0.00048841	0.0024	1.55e-20	0.000244014	0.999756	400460	97.7415	0.0226	0.0148	0.1273
rs1593438	FEV/FVC	9	88978867	A	C	0.652	0.348	-0.0171	0.00029241	0.0025	1.11e-11	0.000132693	0.999867	400460	53.1454	0.0473	0.015	0.001555
rs16909922	FEV/FVC	9	98265901	A	G	0.905	0.095	0.0514	0.00264196	0.0041	3.31e-36	0.000454285	0.999546	400460	182.006	0.0071	0.024	0.769
rs1388233	FEV/FVC	9	109483663	A	G	0.523	0.477	-0.0233	0.00054289	0.0024	1.82e-22	0.000270871	0.999729	400460	108.502	0.0037	0.015	0.8056
rs17725065	FEV/FVC	9	110156544	A	G	0.925	0.075	-0.0267	0.00071289	0.0046	5.27e-09	9.89135e-05	0.999901	400460	39.6148	0.0063	0.0282	0.8237
rs10983184	FEV/FVC	9	119234058	T	C	0.64	0.36	0.0273	0.00074529	0.0025	9.05e-28	0.00034343	0.999657	400460	137.577	0.0086	0.0161	0.593
rs10987386	FEV/FVC	9	129416317	T	C	0.187	0.813	-0.0259	0.00067081	0.0031	4.51e-17	0.000203968	0.999796	400460	81.6976	-0.0049	0.0186	0.7908
rs7900864	FEV/FVC	10	5659548	A	G	0.905	0.095	0.0333	0.00110889	0.0041	2.09e-16	0.000190674	0.999809	400460	76.3717	-0.0268	0.025	0.2836
rs16931023	FEV/FVC	10	75683793	A	G	0.171	0.829	-0.0207	0.00042849	0.0032	7.05e-11	0.000121485	0.999879	400460	48.6556	-0.034	0.0186	0.0666
rs2579762	FEV/FVC	10	78318879	A	C	0.527	0.473	0.0205	0.00042025	0.0024	9.26e-18	0.000209512	0.99979	400460	83.9189	0.0207	0.0149	0.1639
rs2168721	FEV/FVC	10	82208192	A	G	0.388	0.612	-0.0198	0.00039204	0.0024	6.89e-16	0.000186185	0.999814	400460	74.5733	-0.0243	0.0156	0.119
rs1855971	FEV/FVC	10	89824247	A	G	0.835	0.165	0.0191	0.00036481	0.0032	2.74e-09	0.000100523	0.999899	400460	40.2596	-0.025	0.0207	0.2282
rs11596235	FEV/FVC	10	104391034	T	C	0.309	0.691	-0.0143	0.00020449	0.0026	3.47e-08	8.7325e-05	0.999913	400460	34.9732	-0.0183	0.0166	0.2704
rs10748849	FEV/FVC	10	105530086	T	C	0.393	0.607	0.0178	0.00031684	0.0024	2.88e-13	0.000151165	0.999849	400460	60.5447	0.04	0.015	0.007507
rs12781987	FEV/FVC	10	123194321	T	G	0.217	0.783	-0.0201	0.00040401	0.0029	5.88e-12	0.000137291	0.999863	400460	54.9873	0.0143	0.0171	0.4033
rs2923119	FEV/FVC	11	10401504	T	C	0.359	0.641	0.0143	0.00020449	0.0025	7.65e-09	9.41141e-05	0.999906	400460	37.6925	0.007	0.0162	0.6685
rs10836366	FEV/FVC	11	35308988	T	C	0.749	0.251	0.0191	0.00036481	0.0027	2.33e-12	0.000137168	0.999863	400460	54.9378	-0.0141	0.0159	0.3751
rs163694	FEV/FVC	11	72388934	T	C	0.461	0.539	0.0166	0.00027556	0.0024	4.98e-12	0.000136942	0.999863	400460	54.8472	-0.04	0.0152	0.008434
rs2027761	FEV/FVC	11	73036179	T	C	0.113	0.887	0.0369	0.00136161	0.0038	1.31e-22	0.000272951	0.999727	400460	109.336	-0.0394	0.0207	0.05747
rs11234768	FEV/FVC	11	86448839	T	C	0.846	0.154	0.0303	0.00091809	0.0033	5.07e-20	0.000239225	0.999761	400460	95.8229	0.006	0.0208	0.7741
rs898614	FEV/FVC	11	115408679	T	C	0.648	0.352	0.0151	0.00022801	0.0025	1.56e-09	0.000104016	0.999896	400460	41.6587	0.0319	0.0153	0.03636
rs7118465	FEV/FVC	11	131970313	T	C	0.681	0.319	-0.0249	0.00062001	0.0026	2.09e-22	0.000269381	0.999731	400460	107.905	0.0024	0.0157	0.878
rs7974933	FEV/FVC	12	1513912	A	G	0.857	0.143	-0.023	0.000529	0.0034	2.54e-11	0.000129659	0.99987	400460	51.93	0.0126	0.0236	0.5933
rs676274	FEV/FVC	12	20402467	A	G	0.582	0.418	0.016	0.000256	0.0024	3.1e-11	0.000124557	0.999875	400460	49.8864	-0.0253	0.0148	0.08816
rs2077177	FEV/FVC	12	54418857	T	C	0.591	0.409	0.0187	0.00034969	0.0024	1.21e-14	0.000169053	0.999831	400460	67.7106	-0.0338	0.0149	0.02305
rs11172113	FEV/FVC	12	57527283	T	C	0.589	0.411	-0.0227	0.00051529	0.0024	7.04e-21	0.000249482	0.999751	400460	99.9324	-0.0149	0.0151	0.3254
rs11107973	FEV/FVC	12	95702385	T	C	0.639	0.361	-0.0177	0.00031329	0.0025	1.02e-12	0.000144539	0.999855	400460	57.8904	-0.0141	0.0153	0.3564
rs7307510	FEV/FVC	12	96237570	T	C	0.187	0.813	0.0439	0.00192721	0.0031	1.44e-46	0.000585991	0.999414	400460	234.804	0.0341	0.0239	0.1539
rs11067615	FEV/FVC	12	115925719	T	G	0.487	0.513	-0.0162	0.00026244	0.0024	1.15e-11	0.000131131	0.999869	400460	52.5197	0.0358	0.0153	0.01928
rs9533803	FEV/FVC	13	44820608	T	C	0.213	0.787	-0.0261	0.00068121	0.0029	2.92e-19	0.000228384	0.999772	400460	91.4795	-0.0234	0.018	0.194
rs9535284	FEV/FVC	13	50234796	A	G	0.733	0.267	-0.0166	0.00027556	0.0027	5.87e-10	0.00010786	0.999892	400460	43.1984	0.028	0.0185	0.1298
rs9600261	FEV/FVC	13	74899633	A	G	0.184	0.816	0.0207	0.00042849	0.0031	2.11e-11	0.00012867	0.999871	400460	51.534	0.0037	0.0168	0.8245
rs11620380	FEV/FVC	13	99665512	A	C	0.105	0.895	-0.027	0.000729	0.0039	4.6e-12	0.000137016	0.999863	400460	54.8768	0.0197	0.0247	0.4244
rs9634470	FEV/FVC	13	109918493	T	C	0.735	0.265	-0.0208	0.00043264	0.0027	2.73e-14	0.000168535	0.999831	400460	67.5029	-0.0145	0.0169	0.392
rs4982712	FEV/FVC	14	23403728	A	G	0.397	0.603	-0.0189	0.00035721	0.0024	6.52e-15	0.000171026	0.999829	400460	68.5007	-0.0007	0.015	0.9616
rs941747	FEV/FVC	14	32918460	T	C	0.468	0.532	-0.0139	0.00019321	0.0024	4.56e-09	9.62093e-05	0.999904	400460	38.5317	0.0408	0.0148	0.005915
rs7401714	FEV/FVC	14	36718441	A	G	0.426	0.574	0.0161	0.00025921	0.0024	1.68e-11	0.000126766	0.999873	400460	50.7712	-0.0039	0.0149	0.7944
rs111521040	FEV/FVC	14	54355003	A	G	0.906	0.094	-0.0393	0.00154449	0.0042	1.36e-20	0.00026307	0.999737	400460	105.377	0.0555	0.033	0.09237
rs35107139	FEV/FVC	14	54419106	A	C	0.596	0.404	0.0315	0.00099225	0.0025	3.4e-36	0.000477836	0.999522	400460	191.446	0.0015	0.0154	0.9213
rs10151748	FEV/FVC	14	54795163	T	C	0.399	0.601	-0.0142	0.00020164	0.0024	5.11e-09	9.67061e-05	0.999903	400460	38.7307	0.0276	0.015	0.06519
rs2287400	FEV/FVC	14	75182937	A	G	0.669	0.331	-0.0146	0.00021316	0.0025	9.65e-09	9.44039e-05	0.999906	400460	37.8085	0.0066	0.0153	0.663
rs1756281	FEV/FVC	14	84338431	A	G	0.699	0.301	0.0237	0.00056169	0.0026	1.38e-19	0.000236358	0.999764	400460	94.6743	0.0265	0.0163	0.1044
rs17129265	FEV/FVC	14	94341752	T	C	0.167	0.833	0.0195	0.00038025	0.0032	1.57e-09	0.000105794	0.999894	400460	42.3707	0.0222	0.0245	0.3651
rs4573907	FEV/FVC	15	41838453	T	C	0.529	0.471	-0.0226	0.00051076	0.0024	1.64e-21	0.000254521	0.999745	400460	101.951	-0.0407	0.0148	0.006087
rs1429555	FEV/FVC	15	49712097	T	C	0.0689	0.9311	0.0508	0.00258064	0.0047	2.1e-27	0.000331111	0.999669	400460	132.64	0.0175	0.0335	0.6024
rs1441358	FEV/FVC	15	71612514	T	G	0.664	0.336	0.0642	0.00412164	0.0025	4.12e-145	0.00183911	0.998161	400460	737.846	-0.009	0.0161	0.5757
rs7167173	FEV/FVC	15	71788013	T	C	0.702	0.298	0.025	0.000625	0.0026	5.27e-22	0.000261495	0.999739	400460	104.746	0.013	0.0156	0.4076
rs12913937	FEV/FVC	15	77316131	A	G	0.355	0.645	-0.0217	0.00047089	0.0025	7.17e-18	0.000215644	0.999784	400460	86.3755	0.0292	0.0153	0.05729
rs1896797	FEV/FVC	15	84274591	A	G	0.49	0.51	0.0292	0.00085264	0.0024	2.48e-34	0.000426149	0.999574	400460	170.729	0.0176	0.0148	0.2366
rs8039637	FEV/FVC	15	99686951	T	C	0.137	0.863	-0.0264	0.00069696	0.0035	2.99e-14	0.000164805	0.999835	400460	66.0085	0.0381	0.0222	0.08583
rs75023450	FEV/FVC	16	4281666	T	C	0.219	0.781	-0.017	0.000289	0.0029	3.62e-09	9.88605e-05	0.999901	400460	39.5936	0.0337	0.0164	0.03931
rs61764202	FEV/FVC	16	30134679	T	C	0.327	0.673	0.0164	0.00026896	0.0025	1.1e-10	0.000118381	0.999882	400460	47.4123	-0.0048	0.0152	0.7526
rs35013387	FEV/FVC	16	53959196	A	G	0.05	0.95	0.0401	0.00160801	0.0056	7.11e-13	0.000152761	0.999847	400460	61.184	0.0068	0.0245	0.7806
rs11648508	FEV/FVC	16	58063513	T	G	0.683	0.317	0.0332	0.00110224	0.0026	9.86e-39	0.000477294	0.999523	400460	191.228	0.0005	0.0155	0.9756
rs7184821	FEV/FVC	16	68270229	T	C	0.835	0.165	-0.0253	0.00064009	0.0032	3.96e-15	0.000176377	0.999824	400460	70.6443	0.057	0.0206	0.005628
rs7209564	FEV/FVC	17	2168233	T	C	0.722	0.278	-0.0188	0.00035344	0.0026	9.4e-13	0.000141882	0.999858	400460	56.8262	0.0374	0.0164	0.02302
rs9912501	FEV/FVC	17	3881345	T	C	0.522	0.478	0.0239	0.00057121	0.0024	6.07e-24	0.000285052	0.999715	400460	114.184	0.0253	0.015	0.09036
rs12941356	FEV/FVC	17	17716531	A	G	0.413	0.587	0.0139	0.00019321	0.0024	8.74e-09	9.36802e-05	0.999906	400460	37.5187	0.0239	0.0149	0.109
rs2244592	FEV/FVC	17	28072327	A	G	0.453	0.547	-0.0323	0.00104329	0.0024	4.6e-42	0.000517036	0.999483	400460	207.159	0.0422	0.0148	0.004417
rs68075021	FEV/FVC	17	36855851	T	G	0.86	0.14	0.0323	0.00104329	0.0034	4.86e-21	0.000251224	0.999749	400460	100.631	-0.0056	0.026	0.8291
rs2521827	FEV/FVC	17	62692728	T	G	0.251	0.749	-0.0188	0.00035344	0.0028	1.27e-11	0.000132893	0.999867	400460	53.2253	-0.0633	0.0178	0.0003781
rs9902909	FEV/FVC	17	69231784	T	C	0.428	0.572	0.0155	0.00024025	0.0024	1.61e-10	0.000117634	0.999882	400460	47.1133	0.0005	0.0148	0.9728
rs996865	FEV/FVC	17	69371318	T	C	0.0752	0.9248	-0.0475	0.00225625	0.0046	1.82e-25	0.000313822	0.999686	400460	125.712	-0.1265	0.041	0.002045
rs117014247	FEV/FVC	17	77082174	T	C	0.024	0.976	-0.0445	0.00198025	0.0079	2.09e-08	9.27708e-05	0.999907	400460	37.1544	-0.0604	0.1145	0.5977
rs631126	FEV/FVC	18	8800723	T	C	0.25	0.75	-0.0256	0.00065536	0.0027	7.24e-21	0.00024576	0.999754	400460	98.4412	-0.0021	0.017	0.9019
rs62092156	FEV/FVC	18	42829025	A	G	0.0942	0.9058	0.0254	0.00064516	0.0041	4.06e-10	0.000110098	0.99989	400460	44.0948	0.0034	0.0277	0.9028
rs3752243	FEV/FVC	19	1054060	A	G	0.57	0.43	0.0136	0.00018496	0.0024	1.27e-08	9.06674e-05	0.999909	400460	36.312	0.01	0.0149	0.503
rs35506173	FEV/FVC	19	46374916	T	C	0.275	0.725	0.0256	0.00065536	0.0027	1.79e-21	0.000261325	0.999739	400460	104.677	0.0257	0.0194	0.1864
rs6119231	FEV/FVC	20	30864592	A	G	0.169	0.831	-0.0237	0.00056169	0.0032	6.3e-14	0.000157766	0.999842	400460	63.1891	0.0214	0.0208	0.303
rs6058094	FEV/FVC	20	33224174	T	C	0.454	0.546	0.0143	0.00020449	0.0024	1.66e-09	0.00010138	0.999899	400460	40.6026	0.0037	0.0149	0.8026
rs6421437	FEV/FVC	20	61040313	T	G	0.363	0.637	-0.0179	0.00032041	0.0025	1.73e-12	0.000148177	0.999852	400460	59.3479	-0.019	0.0152	0.2113
rs11702230	FEV/FVC	21	35377591	T	C	0.119	0.881	0.0358	0.00128164	0.0037	1.58e-22	0.000268732	0.999731	400460	107.645	0.003	0.0239	0.9006
rs2297291	FEV/FVC	21	46945340	A	G	0.408	0.592	-0.0136	0.00018496	0.0024	2.14e-08	8.9349e-05	0.999911	400460	35.7839	-0.0037	0.0149	0.8063
rs374597	FEV/FVC	22	18437043	T	C	0.477	0.523	0.0225	0.00050625	0.0024	2.38e-21	0.000252589	0.999747	400460	101.178	0.0086	0.0149	0.5645
rs41298826	FEV/FVC	22	19752007	T	C	0.784	0.216	0.0175	0.00030625	0.0029	1.58e-09	0.000103723	0.999896	400460	41.5413	-0.0314	0.0199	0.1151
rs137521	FEV/FVC	22	33292689	T	G	0.714	0.286	-0.0179	0.00032041	0.0026	8.96e-12	0.000130858	0.999869	400460	52.4103	0.0188	0.0164	0.252
rs5758000	FEV/FVC	22	40945070	T	C	0.645	0.355	0.0152	0.00023104	0.0025	7.3e-10	0.000105805	0.999894	400460	42.3751	0.0118	0.0149	0.4282
FEV1: forced expiratory volume in one second; FVC: forced vital capacity; FEV1/FVC: the ratio of FEV1 over FVC; AF: atrial fibrillation.
SNP: single-nucleotide polymorphism; EAF, effect allele frequency; SE: standard error; R2: variance for each SNP, R2 = 2×EAF× (1-EAF) × Beta2; F_statistic = R2 × (N-2) / (1-R2), N: the number of individuals in the exposure GWAS.

## Sheet: Supplementary Table 1B
SNPs for AF in the uvMR analyses: Harmonized Data
																Outcomes
																FEV1			FVC			FEV1/FVC
SNP	Exposure	Chronome	Position	effect_allele	other_allele	EAF	1-EAF	beta2	beta	se	pval	N	R2	1-R2	F_statistic	beta	se	pval	beta	se	pval	beta	se	pval
rs880315	AF	1	10736809	C	T	0.4119	0.5881	0.010282	0.1014	0.0151	1.7e-11	218790	0.00498137	0.995019	1095.33	-0.0013	0.0025	0.6017	-0.0045	0.0025	0.0694	0.0075	0.0025	0.00273
rs34515871	AF	1	154839804	T	C	0.2998	0.7002	0.0243048	0.1559	0.0161	3.84e-22	218790	0.0102041	0.989796	2255.58	-0.0031	0.0025	0.2211	-0.002	0.0025	0.443	-0.0012	0.0026	0.628
rs1071521	AF	1	170387776	G	A	0.7451	0.2549	0.0125888	-0.1122	0.0169	3.04e-11	218790	0.0047819	0.995218	1051.26	0.0029	0.0028	0.3023	0.001	0.0028	0.718	0.0039	0.0028	0.168
rs10753933	AF	1	203057086	G	T	0.6419	0.3581	0.00743044	-0.0862	0.0155	2.44e-08	218790	0.00341599	0.996584	749.946	0.0028	0.0024	0.2387	0.0048	0.0024	0.0426	-0.0039	0.0024	0.102
rs12988307	AF	2	178625751	C	T	0.2222	0.7778	0.0186596	0.1366	0.0177	1.03e-14	218790	0.00644976	0.99355	1420.3	0.0045	0.003	0.1329	0.0064	0.003	0.032	-0.0031	0.003	0.308
rs9825233	AF	3	12801869	T	C	0.5883	0.4117	0.0111514	0.1056	0.0151	2.42e-12	218790	0.00540179	0.994598	1188.28	0.0057	0.0024	0.01639	0.0088	0.0024	0.000216	-0.0053	0.0024	0.0275
rs7633500	AF	3	89447932	A	G	0.4447	0.5553	0.00763876	-0.0874	0.0149	4.93e-09	218790	0.00377266	0.996227	828.546	0.0038	0.0025	0.1196	0.0011	0.0025	0.643	0.0073	0.0025	0.00361
rs12509595	AF	4	80261400	C	T	0.311	0.689	0.007921	0.089	0.0161	3.18e-08	218790	0.00339461	0.996605	745.236	-0.0017	0.0026	0.504	-0.0018	0.0026	0.481	0.0012	0.0026	0.641
rs114528746	AF	4	110425706	A	G	0.02092	0.97908	0.0778968	0.2791	0.0511	4.81e-08	218790	0.00319102	0.996809	700.398	-0.0037	0.0105	0.7222	0.001	0.0106	0.925	-0.0046	0.0107	0.668
rs13121747	AF	4	110593595	A	G	0.2904	0.7096	0.023409	-0.153	0.0166	2.88e-20	218790	0.00964768	0.990352	2131.38	-0.003	0.0026	0.2398	-0.0036	0.0026	0.16	-0.0001	0.0026	0.973
rs17042144	AF	4	110768510	C	T	0.1503	0.8497	0.230112	0.4797	0.0203	2.16e-123	218790	0.0587752	0.941225	13662.4	0.0061	0.0038	0.1119	0.0063	0.0039	0.104	-0.0006	0.0039	0.877
rs529526	AF	5	138107797	C	T	0.2862	0.7138	0.0168221	0.1297	0.0164	2.56e-15	218790	0.00687315	0.993127	1514.18	0.0036	0.0025	0.1553	0.0008	0.0026	0.755	0.0057	0.0026	0.0288
rs112583508	AF	6	16417502	A	G	0.09794	0.90206	0.023994	-0.1549	0.0251	6.8e-10	218790	0.00423963	0.99576	931.539	-0.0075	0.0035	0.03037	-0.0082	0.0035	0.0185	0.0003	0.0035	0.936
rs3176323	AF	6	36679072	C	T	0.2923	0.7077	0.0113849	-0.1067	0.0164	7.71e-11	218790	0.00471017	0.99529	1035.42	-0.0034	0.0025	0.1832	-0.0017	0.0025	0.496	-0.0029	0.0026	0.258
rs3807989	AF	7	116546187	G	A	0.5721	0.4279	0.0163584	0.1279	0.015	1.75e-17	218790	0.00800913	0.991991	1766.47	0.0003	0.0024	0.914	0.0018	0.0024	0.441	-0.0049	0.0024	0.0449
rs6957206	AF	7	128921401	T	C	0.1255	0.8745	0.017161	0.131	0.0225	5.63e-09	218790	0.00376683	0.996233	827.261	-0.0069	0.0038	0.06812	-0.0028	0.0038	0.462	-0.0092	0.0039	0.0179
rs147790633	AF	10	73687824	C	T	0.1462	0.8538	0.017161	-0.131	0.0211	5.03e-10	218790	0.00428426	0.995716	941.387	0.0181	0.0034	9.863e-08	0.0116	0.0034	0.000655	0.0158	0.0035	5.08e-06
rs10883903	AF	10	103714894	G	A	0.2348	0.7652	0.0126563	0.1125	0.0174	9.12e-11	218790	0.00454787	0.995452	999.575	0.0077	0.003	0.009285	0.0083	0.003	0.00543	-0.0008	0.003	0.801
rs75557443	AF	11	128896471	T	C	0.09823	0.90177	0.0219336	0.1481	0.0249	2.72e-09	218790	0.0038858	0.996114	853.49	-0.005	0.0041	0.226	-0.0046	0.0042	0.263	-0.0048	0.0042	0.252
rs7955405	AF	12	114359501	G	A	0.6979	0.3021	0.0105062	0.1025	0.0162	2.28e-10	218790	0.00443018	0.99557	973.593	0.0048	0.0027	0.06924	0.0036	0.0027	0.177	0.0033	0.0027	0.224
rs12908004	AF	15	80384583	G	A	0.2019	0.7981	0.011025	0.105	0.0184	1.09e-08	218790	0.00355306	0.996447	780.145	-0.0031	0.0032	0.3239	-0.0019	0.0032	0.548	-0.0039	0.0032	0.225
rs2209073	AF	17	2302370	A	G	0.6319	0.3681	0.00736164	-0.0858	0.0153	2e-08	218790	0.00342467	0.996575	751.858	0.002	0.0024	0.3991	-0.0037	0.0024	0.12	0.0126	0.0024	2.77e-07
rs12600452	AF	17	46977198	A	G	0.254	0.746	0.011236	0.106	0.017	4.17e-10	218790	0.00425808	0.995742	935.61	-0.0014	0.0029	0.621	0.0019	0.0029	0.52	-0.0068	0.0029	0.019
rs8108692	AF	19	1842119	G	A	0.5684	0.4316	0.00687241	-0.0829	0.015	3.57e-08	218790	0.0033719	0.996628	740.234	-0.0013	0.0023	0.5679	0.0021	0.0024	0.368	-0.0061	0.0024	0.0102
rs117831371	AF	19	50439781	T	C	0.02283	0.97717	0.0897002	0.2995	0.0485	6.82e-10	218790	0.00400221	0.995998	879.162	-0.0083	0.0119	0.4877	-0.0028	0.012	0.817	-0.0153	0.0122	0.209
FEV1: forced expiratory volume in one second; FVC: forced vital capacity; FEV1/FVC: the ratio of FEV1 over FVC; AF: atrial fibrillation.
SNP: single-nucleotide polymorphism; EAF, effect allele frequency; SE: standard error; R2: variance for each SNP, R2 = 2×EAF× (1-EAF) × Beta2; F_statistic = R2 × (N-2) / (1-R2), N: the number of individuals in the exposure GWAS.

## Sheet: Supplementary Table 1C
SNPs for lung function in the mvMR analyses: Harmonized Data
																Outcome:AF
SNP	Exposure	Chronome	Position	effect_allele	other_allele	EAF	1-EAF	beta	beta2	se	pval	R2	1-R2	N-2	F_statistic	beta	se	pval
rs16824937	FEV1	1	2182650	A	G	0.0704	0.9296	-0.0341	0.00116281	0.0045	5.81e-14	0.000152198	0.999848	400460	60.9583	0.0361	0.038	0.3427
rs116460699	FEV1	1	10725193	A	G	0.0364	0.9636	-0.0347	0.00120409	0.0062	2.34e-08	8.4467e-05	0.999916	400460	33.8285	-0.1198	0.0402	0.00288
rs12737805	FEV1	1	22612690	A	G	0.7787	0.2213	0.0203	0.00041209	0.0028	6.57e-13	0.000142028	0.999858	400460	56.8846	-0.0241	0.0169	0.1552
rs1968027	FEV1	1	78191727	T	C	0.2094	0.7906	-0.0184	0.00033856	0.0029	1.57e-10	0.000112098	0.999888	400460	44.8959	-0.0139	0.0197	0.4808
rs35750964	FEV1	1	118889996	T	C	0.7559	0.2441	-0.02	0.0004	0.0027	1.87e-13	0.000147612	0.999852	400460	59.1215	-0.0089	0.0172	0.6026
rs6697620	FEV1	1	150570166	A	G	0.4343	0.5657	0.0226	0.00051076	0.0024	1.1e-21	0.000250971	0.999749	400460	100.529	-0.012	0.015	0.422
rs16859007	FEV1	1	163717289	A	G	0.1518	0.8482	0.0178	0.00031684	0.0033	4.64e-08	8.15906e-05	0.999918	400460	32.6764	0.0002	0.0212	0.9925
rs6425501	FEV1	1	178718536	A	G	0.6477	0.3523	-0.0182	0.00033124	0.0024	1.04e-13	0.000151168	0.999849	400460	60.5458	0.0306	0.0151	0.04302
rs944190	FEV1	1	183314293	T	G	0.5905	0.4095	-0.0156	0.00024336	0.0024	5.71e-11	0.000117694	0.999882	400460	47.1371	0.0343	0.0156	0.0279
rs1416651	FEV1	1	215460094	T	C	0.8156	0.1844	-0.0171	0.00029241	0.003	1.45e-08	8.7955e-05	0.999912	400460	35.2255	-0.0547	0.0231	0.01797
rs2808218	FEV1	1	221155418	T	C	0.6778	0.3222	-0.0208	0.00043264	0.0025	1.09e-16	0.000188966	0.999811	400460	75.6876	0.0075	0.0152	0.6214
rs62126364	FEV1	2	18292748	A	G	0.219	0.781	0.0302	0.00091204	0.0028	3.76e-27	0.000311989	0.999688	400460	124.978	0.0135	0.0188	0.4748
rs2346133	FEV1	2	18728276	T	C	0.0796	0.9204	0.0362	0.00131044	0.0043	2.33e-17	0.000192016	0.999808	400460	76.9094	-0.0178	0.0243	0.4645
rs4555304	FEV1	2	23910155	T	G	0.5123	0.4877	0.0156	0.00024336	0.0023	1.85e-11	0.000121606	0.999878	400460	48.7044	0.0427	0.0148	0.003992
rs17033254	FEV1	2	67465753	T	C	0.8016	0.1984	-0.0175	0.00030625	0.0029	2.58e-09	9.74104e-05	0.999903	400460	39.0128	0.0106	0.0204	0.6026
rs62147658	FEV1	2	100561478	A	G	0.1264	0.8736	-0.0247	0.00061009	0.0035	2.42e-12	0.000134736	0.999865	400460	53.9636	0.0009	0.0189	0.964
rs1530555	FEV1	2	135599739	T	C	0.3736	0.6264	0.0186	0.00034596	0.0024	1.32e-14	0.000161925	0.999838	400460	64.8551	-0.0278	0.0151	0.06578
rs1596122	FEV1	2	151240003	A	G	0.4658	0.5342	0.013	0.000169	0.0023	2.57e-08	8.41047e-05	0.999916	400460	33.6834	0.009	0.0148	0.5461
rs7424771	FEV1	2	161276378	A	G	0.4468	0.5532	-0.0169	0.00028561	0.0024	6.57e-13	0.000141188	0.999859	400460	56.5483	0.0176	0.0149	0.237
rs1249096	FEV1	2	199723365	A	G	0.5634	0.4366	0.0181	0.00032761	0.0024	2.18e-14	0.000161171	0.999839	400460	64.5531	0.0035	0.0149	0.8141
rs62191107	FEV1	2	239876527	T	C	0.8013	0.1987	-0.0286	0.00081796	0.0029	1.65e-22	0.000260468	0.99974	400460	104.334	-0.0004	0.0182	0.9819
rs12695002	FEV1	2	242503047	T	C	0.5887	0.4113	-0.0146	0.00021316	0.0024	1.15e-09	0.000103226	0.999897	400460	41.3421	-0.0086	0.0151	0.5706
rs3856802	FEV1	3	11667714	T	C	0.5452	0.4548	0.0139	0.00019321	0.0023	2.97e-09	9.58155e-05	0.999904	400460	38.374	0.0456	0.015	0.002326
rs9819463	FEV1	3	53672471	T	C	0.7958	0.2042	0.0224	0.00050176	0.0029	1.14e-14	0.000163074	0.999837	400460	65.3154	-0.0237	0.0193	0.2206
rs6445932	FEV1	3	57879611	T	G	0.7519	0.2481	-0.0287	0.00082369	0.0027	3.82e-26	0.000307313	0.999693	400460	123.104	0.0131	0.0163	0.4223
rs1499894	FEV1	3	71571696	T	C	0.4404	0.5596	0.0196	0.00038416	0.0024	1.02e-16	0.000189351	0.999811	400460	75.8418	0.0027	0.0151	0.86
rs7639737	FEV1	3	98820050	T	C	0.7954	0.2046	0.0325	0.00105625	0.0029	4.18e-29	0.000343786	0.999656	400460	137.72	0.0303	0.0191	0.113
rs9821563	FEV1	3	99414530	A	C	0.1029	0.8971	-0.0255	0.00065025	0.0038	3.41e-11	0.000120051	0.99988	400460	48.0815	-0.0094	0.0219	0.6659
rs2811416	FEV1	3	127991938	T	C	0.1166	0.8834	0.0206	0.00042436	0.0036	1.61e-08	8.74219e-05	0.999913	400460	35.012	0.045	0.0229	0.04967
rs4955548	FEV1	3	134341060	A	C	0.3325	0.6675	0.0159	0.00025281	0.0025	2.01e-10	0.000112219	0.999888	400460	44.9443	0.0118	0.0166	0.4771
rs73154306	FEV1	3	158211922	T	C	0.7283	0.2717	0.025	0.000625	0.0026	2.27e-21	0.000247349	0.999753	400460	99.0778	0.0073	0.0173	0.6722
rs2153997	FEV1	4	2971626	A	G	0.7034	0.2966	-0.0147	0.00021609	0.0025	6.71e-09	9.0165e-05	0.99991	400460	36.1107	0.002	0.0154	0.8957
rs6830774	FEV1	4	57816306	T	C	0.5331	0.4669	0.0145	0.00021025	0.0023	6.76e-10	0.000104664	0.999895	400460	41.9183	-0.036	0.0149	0.01569
rs2125787	FEV1	4	87996623	A	G	0.5996	0.4004	0.0131	0.00017161	0.0024	4.26e-08	8.24002e-05	0.999918	400460	33.0007	0.0049	0.0149	0.7415
rs2726486	FEV1	4	106264681	T	C	0.0739	0.9261	0.0283	0.00080089	0.0045	2.2e-10	0.000109624	0.99989	400460	43.9048	-0.0158	0.0267	0.5535
rs4834214	FEV1	4	128652227	A	G	0.5515	0.4485	-0.0146	0.00021316	0.0024	5.64e-10	0.000105449	0.999895	400460	42.2327	0.0321	0.0148	0.03018
rs7663740	FEV1	4	145468845	T	G	0.5438	0.4562	0.0405	0.00164025	0.0023	1.17e-66	0.000813832	0.999186	400460	326.172	-0.0113	0.0152	0.4582
rs11739847	FEV1	5	609661	A	G	0.1992	0.8008	-0.021	0.000441	0.0029	4.3e-13	0.000140696	0.999859	400460	56.3511	-0.0342	0.0218	0.1164
rs12515939	FEV1	5	43573959	T	G	0.095	0.905	-0.032	0.001024	0.004	2.36e-15	0.000176077	0.999824	400460	70.5241	-0.0051	0.0198	0.7966
rs3212656	FEV1	5	52283027	T	C	0.7891	0.2109	-0.0244	0.00059536	0.0029	1.72e-17	0.000198161	0.999802	400460	79.3713	-0.0356	0.0174	0.04149
rs425102	FEV1	5	77396400	T	G	0.7597	0.2403	0.0159	0.00025281	0.0027	6.55e-09	9.23039e-05	0.999908	400460	36.9674	-0.0452	0.0191	0.01774
rs2545675	FEV1	5	98105191	T	C	0.5213	0.4787	0.0153	0.00023409	0.0024	6.75e-11	0.000116833	0.999883	400460	46.7922	-0.0072	0.0157	0.6485
rs11241689	FEV1	5	122692080	T	C	0.4388	0.5612	-0.0173	0.00029929	0.0024	2.16e-13	0.000147403	0.999853	400460	59.0377	-0.0386	0.0149	0.009424
rs254426	FEV1	5	141772903	A	C	0.8605	0.1395	-0.0198	0.00039204	0.0034	6.89e-09	9.41208e-05	0.999906	400460	37.6952	0.0219	0.0192	0.2551
rs9350191	FEV1	6	19842661	T	C	0.8478	0.1522	-0.0236	0.00055696	0.0033	4.68e-13	0.000143735	0.999856	400460	57.5683	0.0066	0.0204	0.7479
rs7768871	FEV1	6	22109189	T	C	0.4584	0.5416	0.0138	0.00019044	0.0023	3.55e-09	9.45609e-05	0.999905	400460	37.8714	-0.0152	0.015	0.3115
rs2894837	FEV1	6	56336406	A	G	0.6398	0.3602	0.0175	0.00030625	0.0024	9.22e-13	0.000141154	0.999859	400460	56.5346	-0.0047	0.017	0.7803
rs12212123	FEV1	6	76285379	T	C	0.8957	0.1043	0.0263	0.00069169	0.0039	9.42e-12	0.000129237	0.999871	400460	51.7611	0.0606	0.0216	0.005014
rs221615	FEV1	6	105483327	A	G	0.269	0.731	-0.017	0.000289	0.0026	1.15e-10	0.000113657	0.999886	400460	45.5204	0.0125	0.0169	0.4612
rs2806356	FEV1	6	109266255	T	C	0.8153	0.1847	0.0322	0.00103684	0.003	1.09e-26	0.000312267	0.999688	400460	125.09	0.0386	0.0204	0.05861
rs7753563	FEV1	6	126802598	A	G	0.2323	0.7677	-0.0201	0.00040401	0.0028	4.14e-13	0.0001441	0.999856	400460	57.7145	-0.0106	0.0161	0.5107
rs187252962	FEV1	6	140195248	T	C	0.2308	0.7692	-0.0161	0.00025921	0.0028	9.71e-09	9.20358e-05	0.999908	400460	36.8601	0.0057	0.021	0.7846
rs9385988	FEV1	6	142560957	A	G	0.7232	0.2768	-0.0279	0.00077841	0.0026	1.4e-26	0.000311647	0.999688	400460	124.841	0.0057	0.0154	0.7112
rs6904757	FEV1	6	152593102	A	G	0.634	0.366	0.0157	0.00024649	0.0024	1.58e-10	0.000114393	0.999886	400460	45.8151	0.015	0.0154	0.3298
rs17812980	FEV1	6	155555924	T	C	0.5033	0.4967	0.0135	0.00018225	0.0023	7.55e-09	9.1121e-05	0.999909	400460	36.4937	0.0082	0.0149	0.5821
rs4708782	FEV1	6	158723762	T	C	0.6629	0.3371	-0.0137	0.00018769	0.0025	2.91e-08	8.38838e-05	0.999916	400460	33.5949	0.0186	0.0153	0.2241
rs4724960	FEV1	7	7241299	A	G	0.6628	0.3372	0.0159	0.00025281	0.0025	1.03e-10	0.000113004	0.999887	400460	45.2587	0.0241	0.0149	0.1059
rs10280296	FEV1	7	19061426	A	G	0.2865	0.7135	0.0179	0.00032041	0.0026	2.59e-12	0.000130995	0.999869	400460	52.4651	0.0231	0.0168	0.1699
rs849135	FEV1	7	28196413	A	G	0.4999	0.5001	0.0198	0.00039204	0.0023	1.05e-17	0.00019602	0.999804	400460	78.5136	-0.0043	0.0149	0.7735
rs4730073	FEV1	7	104855871	A	C	0.6432	0.3568	0.014	0.000196	0.0024	1.05e-08	8.99616e-05	0.99991	400460	36.0292	-0.0174	0.016	0.2782
rs4726715	FEV1	7	139488790	T	G	0.4786	0.5214	-0.0138	0.00019044	0.0024	4.66e-09	9.50456e-05	0.999905	400460	38.0656	-0.0001	0.0148	0.9965
rs330925	FEV1	8	9000941	A	G	0.3092	0.6908	-0.0171	0.00029241	0.0026	2.54e-11	0.000124915	0.999875	400460	50.0296	-0.0459	0.0183	0.01225
rs1549442	FEV1	8	64803288	T	C	0.4374	0.5626	0.0147	0.00021609	0.0024	4.66e-10	0.000106351	0.999894	400460	42.594	-0.0304	0.0148	0.04065
rs12679101	FEV1	8	109447132	T	C	0.7471	0.2529	0.015	0.000225	0.0027	2.61e-08	8.50237e-05	0.999915	400460	34.0515	0.0118	0.0156	0.4483
rs6470697	FEV1	8	130130604	A	C	0.9014	0.0986	-0.0283	0.00080089	0.0039	6.55e-13	0.000142363	0.999858	400460	57.0188	0.0366	0.0301	0.2232
rs1066037	FEV1	9	1561582	T	C	0.4331	0.5669	-0.0149	0.00022201	0.0023	2.04e-10	0.000109018	0.999891	400460	43.662	0.0071	0.0155	0.6458
rs7027669	FEV1	9	18017562	A	G	0.3679	0.6321	-0.0145	0.00021025	0.0024	1.95e-09	9.77871e-05	0.999902	400460	39.1637	0.0167	0.0157	0.2859
rs6479419	FEV1	9	95110002	T	C	0.6356	0.3644	-0.0137	0.00018769	0.0024	1.72e-08	8.69428e-05	0.999913	400460	34.8201	-0.0145	0.0162	0.3689
rs12115436	FEV1	9	98879734	A	G	0.1671	0.8329	0.0226	0.00051076	0.0031	5.09e-13	0.000142173	0.999858	400460	56.9426	-0.0107	0.0183	0.5573
rs803909	FEV1	9	119413447	T	G	0.4591	0.5409	0.0212	0.00044944	0.0024	2.08e-19	0.000223216	0.999777	400460	89.4092	-0.0268	0.0155	0.08289
rs10448340	FEV1	9	139320069	T	G	0.6792	0.3208	0.0145	0.00021025	0.0025	7.36e-09	9.16216e-05	0.999908	400460	36.6942	0.0065	0.0161	0.6844
rs2271804	FEV1	10	12252217	A	G	0.5298	0.4702	0.0338	0.00114244	0.0023	4.74e-48	0.000569191	0.999431	400460	228.068	-0.0079	0.0148	0.594
rs211401	FEV1	10	32390112	T	C	0.6344	0.3656	-0.0145	0.00021025	0.0024	1.81e-09	9.75294e-05	0.999902	400460	39.0604	-0.0048	0.0163	0.7675
rs7092539	FEV1	10	65066509	T	C	0.815	0.185	-0.0222	0.00049284	0.003	1.79e-13	0.000148616	0.999851	400460	59.5236	0.015	0.0194	0.4393
rs1900012	FEV1	10	69953942	A	G	0.6474	0.3526	-0.0156	0.00024336	0.0025	2.73e-10	0.000111105	0.999889	400460	44.4981	0.0116	0.0163	0.4761
rs11191841	FEV1	10	105639611	T	C	0.4914	0.5086	-0.0168	0.00028224	0.0023	6.21e-13	0.000141078	0.999859	400460	56.5042	-0.0283	0.0151	0.05997
rs7906816	FEV1	10	123412399	A	G	0.9426	0.0574	-0.0312	0.00097344	0.005	5.74e-10	0.000105336	0.999895	400460	42.1875	-0.0144	0.0349	0.6803
rs149333984	FEV1	11	32494375	A	G	0.0406	0.9594	0.036	0.001296	0.006	1.64e-09	0.000100963	0.999899	400460	40.4356	0.0009	0.0601	0.9881
rs7116641	FEV1	11	43696917	T	G	0.6829	0.3171	0.0185	0.00034225	0.0025	1.21e-13	0.000148227	0.999852	400460	59.3677	0.0514	0.016	0.001321
rs2863159	FEV1	11	45197060	A	G	0.8544	0.1456	-0.02	0.0004	0.0033	1.33e-09	9.95205e-05	0.9999	400460	39.858	-0.0034	0.021	0.8699
rs2158026	FEV1	11	61694394	T	C	0.5948	0.4052	-0.0143	0.00020449	0.0024	2.04e-09	9.85695e-05	0.999901	400460	39.477	0.0107	0.0149	0.4702
rs71490394	FEV1	11	62370155	A	G	0.3671	0.6329	0.0264	0.00069696	0.0024	1.66e-27	0.00032386	0.999676	400460	129.735	-0.0328	0.0171	0.05453
rs117261012	FEV1	11	86444761	A	G	0.842	0.158	0.0241	0.00058081	0.0032	1.01e-13	0.000154537	0.999845	400460	61.8956	0.0018	0.0205	0.9318
rs3133084	FEV1	11	126027473	A	G	0.7659	0.2341	0.0188	0.00035344	0.0028	9.73e-12	0.000126742	0.999873	400460	50.7614	-0.0156	0.0164	0.3427
rs4936101	FEV1	11	130305605	A	G	0.4049	0.5951	0.0138	0.00019044	0.0024	7.79e-09	9.17753e-05	0.999908	400460	36.7557	-0.0174	0.0149	0.2426
rs274995	FEV1	12	20386656	T	C	0.5804	0.4196	0.0138	0.00019044	0.0024	5.52e-09	9.27579e-05	0.999907	400460	37.1493	-0.0276	0.0148	0.06257
rs12721420	FEV1	12	48358794	T	C	0.204	0.796	-0.0179	0.00032041	0.0029	6.42e-10	0.000104059	0.999896	400460	41.6758	0.0045	0.0222	0.8387
rs916090	FEV1	12	69875018	T	C	0.3671	0.6329	-0.0136	0.00018496	0.0024	2.19e-08	8.59463e-05	0.999914	400460	34.421	0.0183	0.0155	0.2367
rs4074726	FEV1	12	85671452	T	C	0.2924	0.7076	0.0149	0.00022201	0.0026	7.07e-09	9.18687e-05	0.999908	400460	36.7931	-0.0166	0.0167	0.3189
rs2162319	FEV1	12	114678868	A	G	0.8237	0.1763	-0.0256	0.00065536	0.0031	9.28e-17	0.000190341	0.99981	400460	76.2383	-0.0438	0.024	0.06801
rs2875610	FEV1	13	71700407	A	G	0.6562	0.3438	0.0197	0.00038809	0.0024	6.48e-16	0.000175107	0.999825	400460	70.1358	-0.0056	0.0155	0.717
rs10141786	FEV1	14	74817418	A	G	0.4017	0.5983	0.0182	0.00033124	0.0024	3.05e-14	0.000159219	0.999841	400460	63.7708	0.0269	0.0157	0.08615
rs2180369	FEV1	14	93516465	T	C	0.889	0.111	0.0214	0.00045796	0.0037	1.02e-08	9.03821e-05	0.99991	400460	36.1977	0.0223	0.0254	0.3795
rs8006310	FEV1	14	105218476	A	G	0.5525	0.4475	0.0139	0.00019321	0.0024	4.74e-09	9.55399e-05	0.999904	400460	38.2636	-0.0187	0.0148	0.208
rs1553359	FEV1	15	38126248	T	C	0.5224	0.4776	-0.0128	0.00016384	0.0023	4.26e-08	8.17556e-05	0.999918	400460	32.7425	0.0018	0.0149	0.9024
rs10851395	FEV1	15	40718534	T	C	0.4737	0.5263	0.0151	0.00022801	0.0023	8.39e-11	0.00011369	0.999886	400460	45.5333	-0.0033	0.0152	0.8274
rs731052	FEV1	15	49957299	T	C	0.067	0.933	0.0381	0.00145161	0.0046	2.06e-16	0.000181483	0.999819	400460	72.6899	0.0027	0.0329	0.9348
rs72742346	FEV1	15	51129759	T	C	0.1639	0.8361	-0.0176	0.00030976	0.0031	1.92e-08	8.4897e-05	0.999915	400460	34.0008	-0.003	0.0193	0.8777
rs8033889	FEV1	15	71680080	T	G	0.2192	0.7808	-0.0301	0.00090601	0.0028	7.08e-27	0.00031013	0.99969	400460	124.233	-0.0133	0.0174	0.4437
rs4889599	FEV1	16	30968589	T	C	0.6284	0.3716	0.0222	0.00049284	0.0024	2.43e-20	0.00023017	0.99977	400460	92.1949	-0.0222	0.0155	0.1506
rs6500126	FEV1	16	52192998	A	G	0.3388	0.6612	0.0144	0.00020736	0.0025	4.91e-09	9.29033e-05	0.999907	400460	37.2075	0.009	0.015	0.5466
rs78579285	FEV1	16	88813060	T	C	0.182	0.818	-0.0205	0.00042025	0.003	1.85e-11	0.00012513	0.999875	400460	50.1159	-0.0005	0.019	0.9778
rs1972503	FEV1	17	16039912	A	G	0.5254	0.4746	-0.0135	0.00018225	0.0023	6.99e-09	9.08898e-05	0.999909	400460	36.4011	0.0101	0.0149	0.4993
rs79412431	FEV1	17	43940021	A	G	0.2161	0.7839	-0.0426	0.00181476	0.0029	3.1e-49	0.000614844	0.999385	400460	246.372	0.048	0.0268	0.0741
rs227730	FEV1	17	54773951	T	C	0.6932	0.3068	0.0149	0.00022201	0.0025	3.58e-09	9.44314e-05	0.999906	400460	37.8196	-0.0176	0.0151	0.2436
rs6501455	FEV1	17	69201811	A	G	0.5015	0.4985	0.0296	0.00087616	0.0023	1.28e-36	0.000438076	0.999562	400460	175.509	-0.0078	0.0153	0.6105
rs9892893	FEV1	17	73525670	T	G	0.2606	0.7394	0.0198	0.00039204	0.0027	2.08e-13	0.000151083	0.999849	400460	60.5117	-0.0135	0.0164	0.4113
rs34501582	FEV1	17	79925554	T	C	0.5946	0.4054	0.0163	0.00026569	0.0024	2.18e-11	0.00012809	0.999872	400460	51.3013	0.0049	0.0154	0.7504
rs55916581	FEV1	18	210698	T	C	0.7364	0.2636	-0.0151	0.00022801	0.0026	1.12e-08	8.85203e-05	0.999911	400460	35.452	0.0003	0.0166	0.985
rs513953	FEV1	18	8801351	A	G	0.2542	0.7458	-0.0273	0.00074529	0.0027	1.24e-24	0.000282588	0.999717	400460	113.197	-0.0035	0.017	0.8377
rs4800410	FEV1	18	20032854	A	C	0.5945	0.4055	-0.0197	0.00038809	0.0024	1.25e-16	0.000187114	0.999813	400460	74.9455	0.012	0.0148	0.4204
rs1680331	FEV1	18	22297275	A	G	0.337	0.663	0.0147	0.00021609	0.0025	2.06e-09	9.65624e-05	0.999903	400460	38.6731	0.0066	0.0157	0.6751
rs9807668	FEV1	18	42827898	T	C	0.0946	0.9054	0.0294	0.00086436	0.004	1.39e-13	0.000148066	0.999852	400460	59.3034	0.0034	0.0277	0.9025
rs552320	FEV1	19	5983379	A	G	0.309	0.691	-0.0164	0.00026896	0.0025	7.98e-11	0.000114856	0.999885	400460	46.0006	-0.0049	0.015	0.7435
rs11085744	FEV1	19	10819967	T	C	0.5595	0.4405	-0.0153	0.00023409	0.0024	7.83e-11	0.000115388	0.999885	400460	46.2134	-0.0139	0.015	0.3551
rs2909	FEV1	19	31827698	A	G	0.8736	0.1264	0.0238	0.00056644	0.0035	1.49e-11	0.000125096	0.999875	400460	50.1022	-0.0388	0.0264	0.1419
rs4803982	FEV1	19	47067476	T	C	0.1859	0.8141	0.0172	0.00029584	0.003	9.23e-09	8.95456e-05	0.99991	400460	35.8626	0.0232	0.0184	0.2062
rs2206925	FEV1	20	6634895	T	C	0.3622	0.6378	-0.0207	0.00042849	0.0025	3.07e-17	0.000197972	0.999802	400460	79.2955	0.0513	0.0163	0.001653
rs6040150	FEV1	20	10764007	A	G	0.2032	0.7968	0.018	0.000324	0.0029	4.73e-10	0.000104918	0.999895	400460	42.0197	-0.0049	0.0181	0.7887
rs2236180	FEV1	20	25282608	T	C	0.815	0.185	0.0213	0.00045369	0.003	1.02e-12	0.00013681	0.999863	400460	54.7945	0.0304	0.0188	0.1059
rs6120828	FEV1	20	33674460	T	C	0.8206	0.1794	0.0209	0.00043681	0.003	5.15e-12	0.000128611	0.999871	400460	51.51	0.0226	0.0184	0.2198
rs4809327	FEV1	20	62348190	T	C	0.6756	0.3244	-0.0267	0.00071289	0.0025	1.33e-26	0.000312481	0.999688	400460	125.175	0.0077	0.0168	0.6468
rs35089989	FEV1	22	18424298	T	C	0.7791	0.2209	-0.0306	0.00093636	0.0028	1.15e-27	0.000322301	0.999678	400460	129.11	0.0237	0.0192	0.2178
rs2023681	FEV1	22	30599562	A	G	0.0933	0.9067	0.0364	0.00132496	0.004	1.1e-19	0.00022417	0.999776	400460	89.7914	-0.0272	0.0264	0.302
rs113111175	FEV1	22	50867711	T	C	0.1219	0.8781	0.022	0.000484	0.0036	1.11e-09	0.000103615	0.999896	400460	41.498	0.0059	0.0253	0.8148
rs7414828	FVC	1	2187911	A	G	0.0696	0.9304	-0.0337	0.00113569	0.0046	2.14e-13	0.000147085	0.999853	400460	58.9104	0.036	0.038	0.3438
rs9435733	FVC	1	17308254	T	C	0.482	0.518	-0.0231	0.00053361	0.0023	3.35e-23	0.000266459	0.999734	400460	106.735	0.014	0.0149	0.3465
rs12042083	FVC	1	22472732	A	G	0.206	0.794	0.0191	0.00036481	0.0029	3.55e-11	0.00011934	0.999881	400460	47.7964	0.0134	0.0171	0.4342
rs4233197	FVC	1	33783748	A	G	0.435	0.565	-0.0132	0.00017424	0.0023	1.89e-08	8.56477e-05	0.999914	400460	34.3014	0.0047	0.0149	0.7519
rs2885697	FVC	1	41544279	T	G	0.666	0.334	-0.0172	0.00029584	0.0025	2.67e-12	0.000131616	0.999868	400460	52.7137	-0.0462	0.0156	0.00298
rs1392140	FVC	1	56101822	A	G	0.726	0.274	-0.0181	0.00032761	0.0026	7.02e-12	0.000130339	0.99987	400460	52.2024	0.0092	0.0171	0.5926
rs1192414	FVC	1	92075134	A	G	0.179	0.821	0.0204	0.00041616	0.0031	2.69e-11	0.000122317	0.999878	400460	48.989	0.0093	0.0216	0.6661
rs910697	FVC	1	113063125	A	G	0.536	0.464	-0.0131	0.00017161	0.0024	2.71e-08	8.53602e-05	0.999915	400460	34.1863	0.0118	0.0147	0.4224
rs878471	FVC	1	150547747	A	G	0.58	0.42	-0.0278	0.00077284	0.0024	1.5e-31	0.000376528	0.999623	400460	150.841	-0.0159	0.0153	0.3
rs2146098	FVC	1	186090370	A	G	0.645	0.355	-0.018	0.000324	0.0024	2.03e-13	0.000148376	0.999852	400460	59.4274	-0.0164	0.0151	0.2797
rs11240565	FVC	1	205722958	T	C	0.399	0.601	-0.0137	0.00018769	0.0024	1.04e-08	9.00157e-05	0.99991	400460	36.051	0.0326	0.0154	0.03394
rs11579807	FVC	1	218524641	T	C	0.839	0.161	-0.0205	0.00042025	0.0032	2.73e-10	0.000113534	0.999886	400460	45.4709	0.0393	0.0203	0.05304
rs17009288	FVC	1	221204299	A	C	0.706	0.294	-0.0251	0.00063001	0.0026	3.68e-22	0.000261535	0.999738	400460	104.762	0.0008	0.0155	0.9576
rs13430465	FVC	2	18702313	T	C	0.0803	0.9197	0.0368	0.00135424	0.0043	1.87e-17	0.000200026	0.9998	400460	80.1186	-0.0241	0.0251	0.3361
rs12475813	FVC	2	24139520	T	C	0.439	0.561	-0.0158	0.00024964	0.0023	1.61e-11	0.000122962	0.999877	400460	49.2475	0.031	0.0149	0.0378
rs4952564	FVC	2	42243850	A	G	0.681	0.319	-0.0172	0.00029584	0.0025	6.97e-12	0.000128536	0.999871	400460	51.4801	-0.0079	0.0165	0.6322
rs17855177	FVC	2	48602252	T	C	0.337	0.663	0.017	0.000289	0.0025	9.49e-12	0.000129143	0.999871	400460	51.7233	-0.0289	0.0151	0.05653
rs732132	FVC	2	56011881	T	C	0.258	0.742	-0.0332	0.00110224	0.0027	6.13e-35	0.000422017	0.999578	400460	169.072	-0.0141	0.0168	0.4016
rs66726071	FVC	2	66092227	A	G	0.863	0.137	0.0253	0.00064009	0.0034	2.01e-13	0.000151357	0.999849	400460	60.6216	-0.0079	0.0222	0.7207
rs12713676	FVC	2	69521831	T	C	0.656	0.344	-0.0159	0.00025281	0.0025	2.58e-10	0.0001141	0.999886	400460	45.6978	0.0126	0.0156	0.4206
rs6754311	FVC	2	136707982	T	C	0.734	0.266	-0.0227	0.00051529	0.0027	7.35e-17	0.000201215	0.999799	400460	80.5946	-0.0144	0.0152	0.3435
rs1249093	FVC	2	199721062	A	G	0.538	0.462	0.0206	0.00042436	0.0024	3.93e-18	0.000210954	0.999789	400460	84.4966	-0.0016	0.0148	0.9165
rs12478194	FVC	2	203158939	T	G	0.751	0.249	0.015	0.000225	0.0027	3.58e-08	8.41495e-05	0.999916	400460	33.7014	0.0081	0.0162	0.6181
rs11688707	FVC	2	241843564	A	G	0.367	0.633	0.0159	0.00025281	0.0025	1.17e-10	0.000117461	0.999883	400460	47.044	0.0044	0.015	0.7698
rs7572476	FVC	2	242496325	T	C	0.455	0.545	-0.0193	0.00037249	0.0024	2.96e-16	0.000184736	0.999815	400460	73.9932	-0.0129	0.0149	0.3849
rs9864975	FVC	3	57893507	A	G	0.756	0.244	-0.0186	0.00034596	0.0027	1.11e-11	0.000127634	0.999872	400460	51.119	0.0064	0.0167	0.6999
rs35480566	FVC	3	71583177	A	G	0.56	0.44	-0.0221	0.00048841	0.0024	1.25e-20	0.000240688	0.999759	400460	96.4093	0.0018	0.0152	0.9042
rs12497779	FVC	3	98822050	T	G	0.233	0.767	-0.0319	0.00101761	0.0028	1.85e-30	0.000363716	0.999636	400460	145.707	0.0378	0.0171	0.02733
rs6775611	FVC	3	134358947	T	C	0.338	0.662	0.015	0.000225	0.0025	2.23e-09	0.00010069	0.999899	400460	40.3265	-0.0084	0.0167	0.6134
rs1054661	FVC	4	3495941	T	C	0.653	0.347	-0.0169	0.00028561	0.0024	4.61e-12	0.000129433	0.999871	400460	51.8396	-0.0213	0.0148	0.15
rs34811474	FVC	4	25408838	A	G	0.23	0.77	0.0176	0.00030976	0.0028	3.32e-10	0.000109717	0.99989	400460	43.9421	-0.0566	0.0177	0.001404
rs6554237	FVC	4	56025361	T	C	0.486	0.514	0.0145	0.00021025	0.0024	7.53e-10	0.000105043	0.999895	400460	42.0698	-0.0182	0.0149	0.2212
rs2609261	FVC	4	89835485	A	G	0.215	0.785	-0.0248	0.00061504	0.0029	5.24e-18	0.000207607	0.999792	400460	83.1555	-0.0027	0.0158	0.8648
rs11722225	FVC	4	106766430	T	C	0.933	0.067	-0.0561	0.00314721	0.0047	1.78e-32	0.00039347	0.999607	400460	157.631	0.0652	0.0377	0.08327
rs13137088	FVC	4	125241747	T	C	0.505	0.495	-0.0137	0.00018769	0.0024	7.26e-09	9.38356e-05	0.999906	400460	37.5809	-0.0123	0.0148	0.4071
rs17767210	FVC	4	145330792	T	C	0.592	0.408	-0.0226	0.00051076	0.0024	3.45e-21	0.000246734	0.999753	400460	98.8314	0.0194	0.0154	0.2073
rs6867471	FVC	5	3574564	T	C	0.363	0.637	0.0133	0.00017689	0.0024	4.9e-08	8.18049e-05	0.999918	400460	32.7623	0.0145	0.0157	0.3556
rs1423127	FVC	5	61428137	T	C	0.382	0.618	0.0165	0.00027225	0.0024	8.39e-12	0.000128543	0.999871	400460	51.4831	-0.0112	0.0153	0.4644
rs521074	FVC	5	64392198	T	C	0.669	0.331	0.0139	0.00019321	0.0025	2.85e-08	8.55685e-05	0.999914	400460	34.2697	-0.0057	0.0159	0.7216
rs13185314	FVC	5	77148596	T	G	0.491	0.509	0.015	0.000225	0.0024	1.85e-10	0.000112464	0.999888	400460	45.0422	0.0099	0.0148	0.503
rs72776472	FVC	5	77495031	A	G	0.766	0.234	0.0213	0.00045369	0.0028	1.65e-14	0.000162642	0.999837	400460	65.1424	-0.0505	0.0193	0.008835
rs13165062	FVC	5	122040820	T	C	0.36	0.64	-0.0156	0.00024336	0.0025	2.09e-10	0.00011214	0.999888	400460	44.9127	-0.0026	0.0152	0.8643
rs11241697	FVC	5	122763204	T	C	0.582	0.418	0.0142	0.00020164	0.0024	3.47e-09	9.81083e-05	0.999902	400460	39.2923	-0.0281	0.015	0.06139
rs715285	FVC	5	131485383	A	G	0.542	0.458	0.0185	0.00034225	0.0024	5.46e-15	0.000169918	0.99983	400460	68.0567	-0.0407	0.0152	0.007226
rs13159629	FVC	5	147983351	T	G	0.357	0.643	0.0148	0.00021904	0.0025	1.88e-09	0.000100562	0.999899	400460	40.275	0.0011	0.016	0.9445
rs891903	FVC	5	158279638	A	G	0.254	0.746	-0.0233	0.00054289	0.0027	9.6e-18	0.000205738	0.999794	400460	82.4068	0.0314	0.018	0.08091
rs13216391	FVC	6	7789943	A	G	0.821	0.179	0.0351	0.00123201	0.003	6.63e-31	0.00036211	0.999638	400460	145.063	0.0171	0.018	0.3425
rs2294214	FVC	6	22056923	A	C	0.686	0.314	0.017	0.000289	0.0025	1.98e-11	0.000124504	0.999875	400460	49.8649	0.0181	0.0172	0.2909
rs3134603	FVC	6	32126002	A	G	0.142	0.858	0.0294	0.00086436	0.0034	2.5e-18	0.00021062	0.999789	400460	84.3628	0.0061	0.0236	0.7971
rs9369530	FVC	6	45024911	A	G	0.486	0.514	-0.0131	0.00017161	0.0023	1.7e-08	8.57377e-05	0.999914	400460	34.3375	0.0364	0.0148	0.0139
rs148561062	FVC	6	55878432	A	G	0.0547	0.9453	-0.0313	0.00097969	0.0052	1.82e-09	0.000101315	0.999899	400460	40.5769	0.0028	0.0302	0.9267
rs723588	FVC	6	81056634	T	C	0.857	0.143	-0.0235	0.00055225	0.0034	2.62e-12	0.000135358	0.999865	400460	54.2126	0.012	0.0199	0.5446
rs314262	FVC	6	105394621	A	G	0.546	0.454	0.0164	0.00026896	0.0024	3.84e-12	0.000133342	0.999867	400460	53.4052	0.0167	0.015	0.2672
rs1490384	FVC	6	126851160	T	C	0.498	0.502	0.0211	0.00044521	0.0024	3.13e-19	0.000222601	0.999777	400460	89.1628	0.0098	0.0148	0.5084
rs17280293	FVC	6	142688969	A	G	0.973	0.027	0.0699	0.00488601	0.0073	8.57e-22	0.000256721	0.999743	400460	102.833	-0.0164	0.0546	0.7647
rs9321979	FVC	6	144867081	A	G	0.769	0.231	-0.0156	0.00024336	0.0028	2.18e-08	8.64605e-05	0.999914	400460	34.6269	-0.0054	0.0176	0.7583
rs13220614	FVC	6	155587702	T	C	0.4	0.6	0.0139	0.00019321	0.0024	7.14e-09	9.27408e-05	0.999907	400460	37.1424	-0.0056	0.0149	0.7097
rs661857	FVC	6	158658788	T	C	0.516	0.484	-0.0161	0.00025921	0.0024	8.28e-12	0.000129472	0.999871	400460	51.8552	-0.0107	0.0149	0.4719
rs10951992	FVC	7	6758938	T	C	0.56	0.44	0.0135	0.00018225	0.0024	1.72e-08	8.98128e-05	0.99991	400460	35.9697	0.003	0.015	0.8436
rs2537572	FVC	7	17771780	A	G	0.566	0.434	0.014	0.000196	0.0024	3.39e-09	9.62924e-05	0.999904	400460	38.565	-0.0018	0.0151	0.904
rs1708302	FVC	7	28198677	T	C	0.5	0.5	0.0186	0.00034596	0.0023	1.56e-15	0.00017298	0.999827	400460	69.2836	-0.0041	0.0149	0.7819
rs6968518	FVC	7	46485963	T	C	0.434	0.566	0.0186	0.00034596	0.0024	5.98e-15	0.000169966	0.99983	400460	68.0762	0.0174	0.0149	0.2421
rs11767893	FVC	7	69952187	T	C	0.314	0.686	0.0163	0.00026569	0.0027	1.6e-09	0.000114461	0.999886	400460	45.8425	-0.0006	0.0157	0.9672
rs1534566	FVC	7	84554900	T	C	0.338	0.662	0.017	0.000289	0.0025	1.05e-11	0.000129331	0.999871	400460	51.7986	0.0211	0.0172	0.2192
rs10251085	FVC	7	95560659	A	G	0.243	0.757	0.0166	0.00027556	0.0028	2.31e-09	0.000101379	0.999899	400460	40.6024	-0.0064	0.0178	0.7187
rs13227429	FVC	7	140560023	T	C	0.439	0.561	0.0163	0.00026569	0.0024	8.83e-12	0.000130868	0.999869	400460	52.4142	-0.0032	0.0149	0.8306
rs10089933	FVC	8	49391483	T	C	0.757	0.243	0.0165	0.00027225	0.0027	1.81e-09	0.000100161	0.9999	400460	40.1146	0.0192	0.0179	0.2835
rs13254613	FVC	8	64804804	A	C	0.652	0.348	-0.0176	0.00030976	0.0025	1.14e-12	0.000140567	0.999859	400460	56.2992	-0.03	0.0152	0.04824
rs12543555	FVC	8	69562014	A	G	0.793	0.207	0.0229	0.00052441	0.0029	4.91e-15	0.000172165	0.999828	400460	68.957	-0.0576	0.0233	0.01339
rs1543852	FVC	8	86352758	A	G	0.402	0.598	0.0131	0.00017161	0.0024	4.85e-08	8.25087e-05	0.999917	400460	33.0442	-0.0011	0.016	0.9473
rs62511595	FVC	8	117529697	A	G	0.624	0.376	-0.0135	0.00018225	0.0024	2.86e-08	8.55204e-05	0.999914	400460	34.2504	0.0311	0.0154	0.04323
rs9643242	FVC	8	130028600	A	G	0.154	0.846	0.0189	0.00035721	0.0033	6.61e-09	9.30775e-05	0.999907	400460	37.2773	-0.0242	0.0205	0.2379
rs4244611	FVC	8	145739924	A	G	0.469	0.531	0.0129	0.00016641	0.0024	4.3e-08	8.28852e-05	0.999917	400460	33.1949	0.0087	0.0149	0.5602
rs2095024	FVC	9	1501783	A	G	0.588	0.412	0.0161	0.00025921	0.0024	1.43e-11	0.00012559	0.999874	400460	50.3002	0.0082	0.0159	0.6088
rs1887667	FVC	9	16033109	T	G	0.559	0.441	-0.0133	0.00017689	0.0024	1.41e-08	8.72135e-05	0.999913	400460	34.9286	-0.0374	0.0148	0.01175
rs4877815	FVC	9	86623268	A	G	0.525	0.475	-0.0151	0.00022801	0.0024	1.67e-10	0.00011372	0.999886	400460	45.5455	-0.0048	0.0148	0.7467
rs60150206	FVC	9	98262223	A	G	0.0906	0.9094	0.0447	0.00199809	0.0041	1.63e-27	0.000329252	0.999671	400460	131.896	0.0089	0.0242	0.7142
rs11103381	FVC	9	139097773	A	C	0.673	0.327	0.0238	0.00056644	0.0025	4.86e-21	0.000249314	0.999751	400460	99.8652	-0.0119	0.0158	0.4518
rs10508438	FVC	10	12244079	A	G	0.336	0.664	-0.0173	0.00029929	0.0025	3.08e-12	0.000133546	0.999866	400460	53.4868	-0.0013	0.0161	0.9376
rs1776634	FVC	10	31295827	T	G	0.733	0.267	0.0161	0.00025921	0.0026	1.17e-09	0.00010146	0.999899	400460	40.635	-0.0128	0.0174	0.4598
rs10822148	FVC	10	64979247	A	G	0.185	0.815	0.0187	0.00034969	0.003	7.02e-10	0.000105449	0.999895	400460	42.2326	0.0167	0.0194	0.3884
rs10997955	FVC	10	69914664	T	C	0.589	0.411	-0.0182	0.00033124	0.0024	3.32e-14	0.000160372	0.99984	400460	64.2331	-0.0064	0.0151	0.6723
rs2637254	FVC	10	78312002	A	G	0.511	0.489	-0.0224	0.00050176	0.0024	1.68e-21	0.000250759	0.999749	400460	100.444	0.0106	0.0148	0.4744
rs41310284	FVC	10	102447647	A	C	0.101	0.899	0.0279	0.00077841	0.004	1.7e-12	0.000141358	0.999859	400460	56.6161	0.0084	0.0268	0.7527
rs1954179	FVC	10	112452132	A	G	0.645	0.355	-0.0145	0.00021025	0.0025	4.85e-09	9.6284e-05	0.999904	400460	38.5616	-0.0089	0.0153	0.5599
rs12571363	FVC	10	124230612	A	C	0.107	0.893	-0.0314	0.00098596	0.0038	2.06e-16	0.000188419	0.999812	400460	75.4685	-0.0022	0.0318	0.9444
rs6485443	FVC	11	43696316	T	C	0.317	0.683	-0.0198	0.00039204	0.0025	3.53e-15	0.000169762	0.99983	400460	67.9944	0.0513	0.016	0.001324
rs2256154	FVC	11	67090571	T	C	0.659	0.341	-0.0153	0.00023409	0.0025	7.35e-10	0.000105209	0.999895	400460	42.1364	-0.0374	0.016	0.01963
rs2118022	FVC	11	89316133	T	C	0.643	0.357	0.0145	0.00021025	0.0025	3.81e-09	9.65262e-05	0.999903	400460	38.6586	-0.0007	0.0173	0.967
rs7946009	FVC	11	128387422	T	C	0.341	0.659	0.0165	0.00027225	0.0025	3.2e-11	0.000122359	0.999878	400460	49.0061	0.0163	0.0154	0.2892
rs2170982	FVC	11	130302500	T	C	0.589	0.411	-0.0145	0.00021025	0.0024	1.53e-09	0.000101794	0.999898	400460	40.7687	-0.0181	0.0149	0.2257
rs11061712	FVC	12	1476907	A	G	0.406	0.594	-0.0167	0.00027889	0.0024	1.82e-12	0.000134516	0.999865	400460	53.8757	0.0123	0.0155	0.4274
rs10492367	FVC	12	28014970	T	G	0.188	0.812	0.0236	0.00055696	0.003	2.88e-15	0.000170047	0.99983	400460	68.1084	-0.0036	0.0197	0.8545
rs794152	FVC	12	30796191	A	G	0.365	0.635	-0.0152	0.00023104	0.0024	3.06e-10	0.000107099	0.999893	400460	42.8933	0.0098	0.0156	0.528
rs7974648	FVC	12	50680576	A	G	0.654	0.346	-0.0143	0.00020449	0.0024	5.71e-09	9.25456e-05	0.999907	400460	37.0643	-0.0174	0.0167	0.2978
rs1109391	FVC	12	54387377	T	G	0.568	0.432	0.0172	0.00029584	0.0024	2.42e-13	0.000145184	0.999855	400460	58.1489	-0.0543	0.0148	0.0002539
rs1270884	FVC	12	114685571	A	G	0.484	0.516	-0.0132	0.00017424	0.0024	1.89e-08	8.70308e-05	0.999913	400460	34.8554	-0.0037	0.0149	0.8029
rs803751	FVC	13	71639829	T	C	0.345	0.655	-0.0246	0.00060516	0.0025	1.13e-23	0.000273502	0.999726	400460	109.557	0.0066	0.0155	0.6692
rs7139668	FVC	13	80450453	A	G	0.871	0.129	0.0201	0.00040401	0.0036	1.57e-08	9.07883e-05	0.999909	400460	36.3604	0.0053	0.0214	0.8052
rs6571778	FVC	14	37538594	A	G	0.353	0.647	-0.0137	0.00018769	0.0024	2.12e-08	8.57334e-05	0.999914	400460	34.3357	-0.0012	0.0157	0.9371
rs2286425	FVC	14	74815239	T	C	0.526	0.474	-0.0209	0.00043681	0.0024	6.53e-19	0.000217814	0.999782	400460	87.245	0.023	0.0152	0.1289
rs10498635	FVC	14	93103309	T	C	0.183	0.817	0.0362	0.00131044	0.003	1.34e-32	0.00039185	0.999608	400460	156.982	-0.0038	0.0217	0.8609
rs35189772	FVC	15	40730659	A	G	0.859	0.141	0.0193	0.00037249	0.0035	2.41e-08	9.02312e-05	0.99991	400460	36.1373	0.0499	0.0236	0.0347
rs4924525	FVC	15	41255396	A	C	0.522	0.478	-0.0171	0.00029241	0.0023	3.44e-13	0.000145922	0.999854	400460	58.4444	-0.0097	0.0155	0.5322
rs865678	FVC	16	10106274	A	G	0.404	0.596	0.0137	0.00018769	0.0024	8.6e-09	9.03855e-05	0.99991	400460	36.199	-0.0063	0.0149	0.6711
rs8062719	FVC	16	31002664	A	G	0.364	0.636	-0.0192	0.00036864	0.0024	3.19e-15	0.000170683	0.999829	400460	68.3635	-0.0238	0.0156	0.1263
rs76219171	FVC	16	50188929	A	G	0.0601	0.9399	-0.0351	0.00123201	0.005	2.09e-12	0.000139188	0.999861	400460	55.7468	0.0289	0.04	0.4705
rs9927855	FVC	16	88809686	T	C	0.304	0.696	0.0168	0.00028224	0.0026	7.69e-11	0.000119435	0.999881	400460	47.8346	-0.0171	0.0154	0.2664
rs1215	FVC	17	7163350	A	G	0.857	0.143	0.0217	0.00047089	0.0033	9.64e-11	0.000115416	0.999885	400460	46.2249	-0.0161	0.0246	0.5135
rs11657773	FVC	17	17843358	T	C	0.371	0.629	-0.0138	0.00019044	0.0024	1.14e-08	8.88818e-05	0.999911	400460	35.5968	-0.0019	0.0149	0.8975
rs1991556	FVC	17	44083402	A	G	0.222	0.778	-0.0413	0.00170569	0.0029	1.21e-46	0.0005892	0.999411	400460	236.09	0.0319	0.0257	0.2147
rs719615	FVC	17	69149910	A	G	0.477	0.523	-0.0215	0.00046225	0.0024	7.02e-20	0.000230636	0.999769	400460	92.3818	-0.0105	0.0152	0.4922
rs59606152	FVC	17	79952944	T	C	0.112	0.888	0.0367	0.00134689	0.0039	9.15e-21	0.000267913	0.999732	400460	107.317	0.0166	0.024	0.4895
rs470450	FVC	18	8802955	A	G	0.686	0.314	0.0157	0.00024649	0.0025	4.82e-10	0.00010619	0.999894	400460	42.5293	-0.0121	0.0164	0.4617
rs9947743	FVC	18	20708321	A	G	0.787	0.213	-0.0185	0.00034225	0.0029	1.13e-10	0.000114743	0.999885	400460	45.9554	0.0183	0.0174	0.2936
rs1668091	FVC	18	22290711	T	C	0.681	0.319	-0.0173	0.00029929	0.0025	5.24e-12	0.000130035	0.99987	400460	52.0806	0.0045	0.0157	0.7754
rs7233091	FVC	18	38108623	A	G	0.454	0.546	-0.0141	0.00019881	0.0023	1.78e-09	9.85636e-05	0.999901	400460	39.4747	-0.0219	0.0149	0.1421
rs274792	FVC	19	5933920	T	C	0.687	0.313	0.0183	0.00033489	0.0025	4.19e-13	0.000144023	0.999856	400460	57.6839	-0.0032	0.0149	0.8318
rs62621197	FVC	19	8670147	T	C	0.0365	0.9635	-0.0413	0.00170569	0.0066	4.85e-10	0.000119971	0.99988	400460	48.0492	-0.1142	0.0538	0.03378
rs11085425	FVC	19	9978655	A	G	0.545	0.455	-0.013	0.000169	0.0023	3.3e-08	8.38155e-05	0.999916	400460	33.5676	0.0156	0.0149	0.2957
rs4803981	FVC	19	47065147	T	C	0.814	0.186	-0.0173	0.00029929	0.003	9.48e-09	9.06274e-05	0.999909	400460	36.2959	0.0236	0.0184	0.1986
rs979012	FVC	20	6623374	T	C	0.363	0.637	-0.026	0.000676	0.0024	1.2e-26	0.000312624	0.999687	400460	125.233	0.046	0.0162	0.004551
rs6117690	FVC	20	7185959	T	C	0.242	0.758	-0.0159	0.00025281	0.0028	8.38e-09	9.27489e-05	0.999907	400460	37.1457	-0.0073	0.0183	0.6904
rs143384	FVC	20	34025756	A	G	0.596	0.404	0.0239	0.00057121	0.0024	1.03e-23	0.000275076	0.999725	400460	110.187	-0.0069	0.015	0.6445
rs1007330	FVC	20	45526121	T	C	0.383	0.617	0.0239	0.00057121	0.0024	2.17e-23	0.000269966	0.99973	400460	108.14	0.0345	0.0151	0.02193
rs8125514	FVC	20	62352637	A	G	0.676	0.324	-0.0292	0.00085264	0.0025	3.37e-31	0.000373497	0.999627	400460	149.627	0.0077	0.0168	0.6468
rs6090040	FVC	20	62692060	A	C	0.479	0.521	-0.013	0.000169	0.0024	4.6e-08	8.43509e-05	0.999916	400460	33.782	0.002	0.0149	0.8921
rs5992134	FVC	22	18433994	T	G	0.239	0.761	0.0208	0.00043264	0.0027	3.65e-14	0.000157376	0.999843	400460	63.0328	-0.001	0.0177	0.9547
rs5763825	FVC	22	30552695	A	G	0.884	0.116	-0.02	0.0004	0.0036	4.01e-08	8.20352e-05	0.999918	400460	32.8545	-0.008	0.0227	0.7266
rs947350	FEV/FVC	1	3431555	T	C	0.104	0.896	0.0329	0.00108241	0.0039	2.87e-17	0.000201727	0.999798	400460	80.7997	-0.0255	0.0268	0.3415
rs3754512	FEV/FVC	1	17309718	T	C	0.523	0.477	-0.039	0.001521	0.0024	4.35e-61	0.000758891	0.999241	400460	304.136	0.014	0.0149	0.3477
rs72651496	FEV/FVC	1	19724874	A	G	0.263	0.737	-0.0169	0.00028561	0.0027	2.79e-10	0.00011072	0.999889	400460	44.3439	-0.0065	0.0169	0.7001
rs115941677	FEV/FVC	1	25189526	T	C	0.0455	0.9545	0.0326	0.00106276	0.0058	1.64e-08	9.23108e-05	0.999908	400460	36.9702	-0.025	0.0311	0.4202
rs4926555	FEV/FVC	1	50933830	A	G	0.524	0.476	-0.0157	0.00024649	0.0024	2.91e-11	0.000122961	0.999877	400460	49.247	0.0173	0.0153	0.258
rs72673442	FEV/FVC	1	60948125	T	C	0.951	0.049	0.0517	0.00267289	0.0055	8.8e-21	0.000249108	0.999751	400460	99.7826	0.0357	0.0368	0.3321
rs9661687	FEV/FVC	1	78387270	T	C	0.863	0.137	-0.0271	0.00073441	0.0035	6.11e-15	0.00017366	0.999826	400460	69.556	0.0338	0.0183	0.06372
rs1192415	FEV/FVC	1	92077097	A	G	0.812	0.188	0.044	0.001936	0.003	2.28e-47	0.000591084	0.999409	400460	236.846	-0.0019	0.0199	0.922
rs11466605	FEV/FVC	1	92177352	T	C	0.911	0.089	-0.0339	0.00114921	0.0042	4.76e-16	0.000186354	0.999814	400460	74.6411	-0.0449	0.0237	0.05776
rs9970286	FEV/FVC	1	111737398	A	G	0.329	0.671	0.0236	0.00055696	0.0025	1.92e-20	0.000245908	0.999754	400460	98.5005	0.0407	0.0155	0.008426
rs12134019	FEV/FVC	1	185951134	T	C	0.14	0.86	0.0311	0.00096721	0.0035	2.44e-19	0.000232904	0.999767	400460	93.2905	0.0513	0.0247	0.0374
rs12023835	FEV/FVC	1	198859198	T	C	0.602	0.398	0.02	0.0004	0.0024	2.55e-16	0.000191677	0.999808	400460	76.7736	0.0042	0.0151	0.7789
rs7555534	FEV/FVC	1	205908867	T	C	0.631	0.369	0.0174	0.00030276	0.0025	1.71e-12	0.000140989	0.999859	400460	56.4683	0.0073	0.0156	0.6414
rs12134534	FEV/FVC	1	219926009	T	C	0.409	0.591	-0.0249	0.00062001	0.0024	6.96e-25	0.000299736	0.9997	400460	120.068	0.0002	0.0148	0.9887
rs1155612	FEV/FVC	1	239897705	T	C	0.491	0.509	0.0285	0.00081225	0.0024	6.5e-33	0.000405993	0.999594	400460	162.65	0.0095	0.0149	0.5215
rs4668607	FEV/FVC	2	9294740	A	G	0.623	0.377	-0.0219	0.00047961	0.0024	3.23e-19	0.000225293	0.999775	400460	90.2411	0.0187	0.015	0.2114
rs2544535	FEV/FVC	2	15906778	T	C	0.488	0.512	-0.0239	0.00057121	0.0024	4.18e-24	0.00028544	0.999715	400460	114.34	0.0145	0.0148	0.3303
rs55884799	FEV/FVC	2	18287623	T	C	0.827	0.173	-0.0415	0.00172225	0.0031	4.01e-40	0.000492808	0.999507	400460	197.447	0.0351	0.0233	0.133
rs11888819	FEV/FVC	2	36714954	A	C	0.726	0.274	-0.0255	0.00065025	0.0027	6.87e-22	0.000258701	0.999741	400460	103.626	0.0064	0.0161	0.6931
rs72972029	FEV/FVC	2	42514631	A	G	0.719	0.281	-0.021	0.000441	0.0026	1.17e-15	0.000178198	0.999822	400460	71.374	0.01	0.0163	0.5405
rs77059113	FEV/FVC	2	43672508	T	G	0.927	0.073	-0.0306	0.00093636	0.0046	1.8e-11	0.000126729	0.999873	400460	50.7563	0.1186	0.0412	0.00401
rs7426380	FEV/FVC	2	56095010	A	G	0.551	0.449	-0.0216	0.00046656	0.0024	2.01e-19	0.000230853	0.999769	400460	92.4687	-0.0097	0.0151	0.5191
rs10198855	FEV/FVC	2	66848865	T	C	0.27	0.73	-0.0159	0.00025281	0.0027	3.03e-09	9.96577e-05	0.9999	400460	39.9129	0.023	0.0168	0.1719
rs35195586	FEV/FVC	2	67078619	T	G	0.0662	0.9338	-0.0408	0.00166464	0.0048	1.77e-17	0.000205808	0.999794	400460	82.4348	0.0031	0.0328	0.9243
rs12470864	FEV/FVC	2	102926362	A	G	0.385	0.615	-0.0203	0.00041209	0.0024	1.04e-16	0.000195145	0.999805	400460	78.1631	0.0012	0.0157	0.9373
rs4848578	FEV/FVC	2	120965567	T	C	0.788	0.212	-0.0173	0.00029929	0.0029	2.83e-09	9.99964e-05	0.9999	400460	40.0486	0.0089	0.0173	0.6065
rs72907878	FEV/FVC	2	157083697	A	G	0.134	0.866	-0.0334	0.00111556	0.0035	1.96e-21	0.000258908	0.999741	400460	103.709	-0.0161	0.0227	0.4778
rs6433079	FEV/FVC	2	169496652	A	C	0.761	0.239	-0.0223	0.00049729	0.0028	1.5e-15	0.000180893	0.999819	400460	72.4536	0.0155	0.0172	0.367
rs7575189	FEV/FVC	2	174015168	A	G	0.587	0.413	0.0136	0.00018496	0.0024	1.97e-08	8.96801e-05	0.99991	400460	35.9165	-0.0189	0.015	0.2086
rs2084448	FEV/FVC	2	187530520	T	C	0.706	0.294	0.0197	0.00038809	0.0026	4.65e-14	0.000161107	0.999839	400460	64.5273	0.0044	0.0166	0.7931
rs985256	FEV/FVC	2	201208692	A	C	0.218	0.782	0.0179	0.00032041	0.0029	5.86e-10	0.000109244	0.999891	400460	43.7528	0.0002	0.0183	0.9918
rs62201738	FEV/FVC	2	229502197	A	C	0.922	0.078	-0.0743	0.00552049	0.0044	9.45e-63	0.000794023	0.999206	400460	318.227	-0.0021	0.0331	0.9483
rs9874847	FEV/FVC	3	13919309	T	C	0.143	0.857	0.0278	0.00077284	0.0034	6.04e-16	0.000189425	0.999811	400460	75.8714	-0.0048	0.021	0.8204
rs1529672	FEV/FVC	3	25520582	A	C	0.174	0.826	0.0423	0.00178929	0.0031	1.73e-41	0.000514328	0.999486	400460	206.074	0.0379	0.0193	0.04925
rs17666332	FEV/FVC	3	29469675	T	G	0.724	0.276	0.0267	0.00071289	0.0027	9.22e-24	0.000284905	0.999715	400460	114.126	0.0094	0.0197	0.6343
rs17238364	FEV/FVC	3	53711101	A	C	0.711	0.289	0.0214	0.00045796	0.0026	4.43e-16	0.000188202	0.999812	400460	75.3817	0.0116	0.0162	0.4723
rs12715478	FEV/FVC	3	55152319	A	G	0.594	0.406	0.025	0.000625	0.0024	1.35e-24	0.000301455	0.999699	400460	120.757	0.0069	0.0166	0.676
rs2885622	FEV/FVC	3	55780549	A	C	0.583	0.417	0.0138	0.00019044	0.0024	1.24e-08	9.25961e-05	0.999907	400460	37.0845	0.0077	0.0149	0.6035
rs2687199	FEV/FVC	3	70924971	A	G	0.676	0.324	-0.0188	0.00035344	0.0026	1.93e-13	0.000154824	0.999845	400460	62.0103	-0.01	0.0157	0.5243
rs117162763	FEV/FVC	3	98834901	A	C	0.0212	0.9788	0.0478	0.00228484	0.0083	9.31e-09	9.48234e-05	0.999905	400460	37.9766	0.1095	0.0695	0.1151
rs1849496	FEV/FVC	3	99328145	A	C	0.0616	0.9384	0.0343	0.00117649	0.005	4.96e-12	0.000136015	0.999864	400460	54.476	-0.0526	0.0241	0.02897
rs6769798	FEV/FVC	3	112951348	A	G	0.832	0.168	0.0194	0.00037636	0.0033	4.2e-09	0.000105212	0.999895	400460	42.1377	0.0231	0.0227	0.3084
rs150539161	FEV/FVC	3	165437863	A	G	0.0154	0.9846	-0.058	0.003364	0.0098	3.73e-09	0.000102016	0.999898	400460	40.8573	0.0773	0.0816	0.3437
rs879394	FEV/FVC	3	168709843	T	G	0.235	0.765	-0.0298	0.00088804	0.0028	4.71e-26	0.000319295	0.999681	400460	127.906	0.0107	0.0168	0.5231
rs62283812	FEV/FVC	3	171821169	A	G	0.0458	0.9542	0.0345	0.00119025	0.0058	2.24e-09	0.000104033	0.999896	400460	41.6656	-0.0037	0.0327	0.9107
rs12636088	FEV/FVC	3	183332564	T	C	0.167	0.833	-0.0188	0.00035344	0.0032	4.53e-09	9.83348e-05	0.999902	400460	39.383	-0.025	0.02	0.2123
rs73182224	FEV/FVC	3	186083483	A	G	0.239	0.761	-0.0197	0.00038809	0.0029	2.01e-11	0.000141171	0.999859	400460	56.5413	0.0433	0.0224	0.05307
rs62289340	FEV/FVC	4	7879027	T	C	0.436	0.564	0.0167	0.00027889	0.0024	2.36e-12	0.00013716	0.999863	400460	54.9348	-0.0095	0.0151	0.5292
rs1566834	FEV/FVC	4	13173258	T	C	0.662	0.338	0.015	0.000225	0.0025	2.18e-09	0.00010069	0.999899	400460	40.3265	0.0135	0.0175	0.4391
rs2324154	FEV/FVC	4	24027226	A	C	0.509	0.491	0.0157	0.00024649	0.0024	2.52e-11	0.000123205	0.999877	400460	49.3448	0.0241	0.0149	0.1049
rs115503647	FEV/FVC	4	36271840	A	G	0.948	0.052	0.038	0.001444	0.0053	1.2e-12	0.000142367	0.999858	400460	57.0203	-0.023	0.0323	0.4754
rs11098196	FEV/FVC	4	79403952	T	G	0.508	0.492	-0.0196	0.00038416	0.0024	2.42e-16	0.000192031	0.999808	400460	76.9154	0.0082	0.0152	0.5898
rs2609280	FEV/FVC	4	89854961	A	G	0.215	0.785	0.0537	0.00288369	0.0029	1.83e-76	0.00097339	0.999027	400460	390.183	-0.0027	0.0158	0.8647
rs17617028	FEV/FVC	4	106064683	A	G	0.205	0.795	0.0285	0.00081225	0.0029	4.57e-22	0.000264753	0.999735	400460	106.051	0.0086	0.0171	0.6169
rs62321845	FEV/FVC	4	124819607	A	G	0.806	0.194	0.0229	0.00052441	0.003	3.33e-14	0.000163998	0.999836	400460	65.6853	-0.038	0.0199	0.05652
rs10031549	FEV/FVC	4	140173082	A	G	0.74	0.26	0.0173	0.00029929	0.0027	2.22e-10	0.000115167	0.999885	400460	46.125	-0.0172	0.0169	0.3094
rs995758	FEV/FVC	4	145478201	T	C	0.398	0.602	0.0707	0.00499849	0.0024	1.48e-185	0.00239524	0.997605	400460	961.499	-0.0097	0.0148	0.511
rs11738281	FEV/FVC	5	662547	T	C	0.799	0.201	0.0183	0.00033489	0.003	7.85e-10	0.000107566	0.999892	400460	43.0805	-0.0377	0.0219	0.08467
rs139785776	FEV/FVC	5	43716302	A	G	0.0492	0.9508	-0.0358	0.00128164	0.0057	2.35e-10	0.000119909	0.99988	400460	48.0244	0.0139	0.0306	0.6499
rs12522114	FEV/FVC	5	52187038	A	C	0.265	0.735	-0.0367	0.00134689	0.0027	1.47e-41	0.000524681	0.999475	400460	210.224	-0.0316	0.0185	0.08782
rs10940287	FEV/FVC	5	52255429	T	C	0.681	0.319	0.0143	0.00020449	0.0026	2.34e-08	8.88464e-05	0.999911	400460	35.5826	0.0075	0.0159	0.64
rs335651	FEV/FVC	5	76767564	T	C	0.58	0.42	0.0146	0.00021316	0.0024	1.61e-09	0.000103852	0.999896	400460	41.5927	-0.0084	0.0149	0.5743
rs377731	FEV/FVC	5	98332239	A	G	0.379	0.621	-0.0185	0.00034225	0.0025	5.13e-14	0.000161103	0.999839	400460	64.5258	-0.0202	0.0184	0.2701
rs12520103	FEV/FVC	5	120186559	A	G	0.532	0.468	0.0203	0.00041209	0.0024	2.55e-17	0.000205201	0.999795	400460	82.1917	-0.0238	0.0148	0.1072
rs840467	FEV/FVC	5	121415899	T	C	0.188	0.812	0.0301	0.00090601	0.0031	1.62e-22	0.000276616	0.999723	400460	110.804	0.021	0.02	0.2931
rs7713065	FEV/FVC	5	131788334	A	C	0.265	0.735	-0.0285	0.00081225	0.0027	8.21e-26	0.000316412	0.999684	400460	126.75	-0.0128	0.0155	0.4109
rs853180	FEV/FVC	5	142629443	A	G	0.617	0.383	-0.0137	0.00018769	0.0025	2.35e-08	8.87064e-05	0.999911	400460	35.5265	0.0438	0.015	0.0035
rs979453	FEV/FVC	5	150595073	A	G	0.675	0.325	0.017	0.000289	0.0025	2.72e-11	0.000126799	0.999873	400460	50.7843	0.0145	0.0168	0.3882
rs10059996	FEV/FVC	5	170901463	T	G	0.355	0.645	-0.0352	0.00123904	0.0026	1.53e-42	0.000567418	0.999433	400460	227.357	-0.0091	0.0158	0.5621
rs17681353	FEV/FVC	5	171008174	A	G	0.961	0.039	0.0353	0.00124609	0.0062	9.41e-09	9.34044e-05	0.999907	400460	37.4082	-0.0227	0.029	0.4339
rs4389652	FEV/FVC	5	179584778	A	G	0.761	0.239	-0.0272	0.00073984	0.0028	6.05e-22	0.000269123	0.999731	400460	107.802	0.0359	0.0191	0.06068
rs1294417	FEV/FVC	6	6741932	T	C	0.458	0.542	-0.0311	0.00096721	0.0024	3.93e-39	0.000480193	0.99952	400460	192.39	-0.0036	0.015	0.8102
rs4959424	FEV/FVC	6	7084857	T	G	0.627	0.373	0.0179	0.00032041	0.0024	2.74e-13	0.000149869	0.99985	400460	60.0256	-0.0524	0.0153	0.0006037
rs1285883	FEV/FVC	6	7152243	T	C	0.198	0.802	-0.0268	0.00071824	0.003	2.18e-19	0.000228107	0.999772	400460	91.3687	0.0471	0.0188	0.0122
rs1928160	FEV/FVC	6	22006676	A	G	0.515	0.485	-0.0296	0.00087616	0.0024	5.78e-36	0.000437686	0.999562	400460	175.352	-0.009	0.0148	0.5434
rs2070600	FEV/FVC	6	32151443	T	C	0.0629	0.9371	0.145	0.021025	0.0049	3e-189	0.00247858	0.997521	400460	995.038	0.0511	0.0302	0.09076
rs73728611	FEV/FVC	6	32589363	A	G	0.883	0.117	-0.0639	0.00408321	0.004	1.46e-56	0.000843681	0.999156	400460	338.146	0.0346	0.0401	0.3891
rs12202314	FEV/FVC	6	45530471	T	C	0.675	0.325	-0.0209	0.00043681	0.0025	2.17e-16	0.00019165	0.999808	400460	76.763	0.0093	0.016	0.5624
rs115830429	FEV/FVC	6	56239955	A	G	0.0237	0.9763	0.0586	0.00343396	0.008	1.93e-13	0.000158912	0.999841	400460	63.648	-0.0642	0.0704	0.3622
rs17513531	FEV/FVC	6	90951239	T	C	0.344	0.656	0.0162	0.00026244	0.0025	1.25e-10	0.000118447	0.999882	400460	47.4387	-0.0166	0.0171	0.3306
rs2798641	FEV/FVC	6	109268050	T	C	0.183	0.817	-0.045	0.002025	0.0031	3.89e-48	0.00060552	0.999394	400460	242.633	0.0411	0.0204	0.04363
rs674621	FEV/FVC	6	117257018	T	C	0.681	0.319	0.0161	0.00025921	0.0026	3.02e-10	0.000112621	0.999887	400460	45.1053	0.0004	0.0155	0.9771
rs62426324	FEV/FVC	6	127142458	T	C	0.441	0.559	-0.0139	0.00019321	0.0024	7.51e-09	9.52599e-05	0.999905	400460	38.1514	0.0201	0.0148	0.1746
rs9321207	FEV/FVC	6	130397238	A	G	0.419	0.581	-0.0153	0.00023409	0.0024	2.4e-10	0.000113973	0.999886	400460	45.6469	0.0081	0.0152	0.5967
rs7753012	FEV/FVC	6	142745883	T	G	0.695	0.305	-0.0712	0.00506944	0.0026	4.71e-165	0.00214919	0.997851	400460	862.518	-0.0002	0.0165	0.9922
rs11768573	FEV/FVC	7	15868471	T	G	0.85	0.15	0.0243	0.00059049	0.0033	2.16e-13	0.000150575	0.999849	400460	60.3083	-0.0147	0.0171	0.3915
rs2158251	FEV/FVC	7	20426172	T	C	0.0801	0.9199	0.0246	0.00060516	0.0043	1.46e-08	8.91812e-05	0.999911	400460	35.7167	-0.0225	0.0249	0.3656
rs1391805	FEV/FVC	7	26896236	A	G	0.761	0.239	-0.019	0.000361	0.0028	7.54e-12	0.000131317	0.999869	400460	52.594	0.0638	0.0183	0.000477
rs113336697	FEV/FVC	7	73420195	T	C	0.0887	0.9113	0.0262	0.00068644	0.0042	7.01e-10	0.000110973	0.999889	400460	44.4452	-0.0138	0.0354	0.6964
rs73158411	FEV/FVC	7	99610127	A	G	0.368	0.632	0.023	0.000529	0.0025	1.41e-20	0.000246065	0.999754	400460	98.5636	-0.0033	0.0152	0.8281
rs193686	FEV/FVC	7	116431427	T	C	0.684	0.316	-0.0178	0.00031684	0.0026	4.07e-12	0.000136966	0.999863	400460	54.857	0.0145	0.0166	0.3797
rs1452909	FEV/FVC	7	134566071	A	G	0.251	0.749	-0.0185	0.00034225	0.0028	2.17e-11	0.000128685	0.999871	400460	51.54	-0.0017	0.017	0.9206
rs1233553	FEV/FVC	7	155598145	A	G	0.934	0.066	-0.0286	0.00081796	0.0051	2.82e-08	0.000100845	0.999899	400460	40.3883	0.0018	0.0273	0.946
rs330939	FEV/FVC	8	9018590	T	G	0.621	0.379	0.0232	0.00053824	0.0025	4.46e-21	0.000253359	0.999747	400460	101.486	-0.0395	0.019	0.03739
rs2285261	FEV/FVC	8	16922013	A	C	0.384	0.616	0.0191	0.00036481	0.0024	4.9e-15	0.000172587	0.999827	400460	69.1262	0.0161	0.015	0.2829
rs6990207	FEV/FVC	8	17836501	T	G	0.574	0.426	0.0176	0.00030976	0.0024	2.3e-13	0.000151488	0.999849	400460	60.6739	0.0097	0.0149	0.5145
rs2452995	FEV/FVC	8	97508421	T	C	0.309	0.691	-0.0167	0.00027889	0.0026	9.66e-11	0.000119097	0.999881	400460	47.6991	0.0015	0.0162	0.9243
rs4478547	FEV/FVC	8	109389370	T	G	0.353	0.647	0.0194	0.00037636	0.0025	8e-15	0.000171914	0.999828	400460	68.8567	0.011	0.0159	0.4892
rs5027392	FEV/FVC	8	131421581	A	G	0.389	0.611	0.0147	0.00021609	0.0025	2.11e-09	0.00010272	0.999897	400460	41.1395	0.0009	0.0161	0.9533
rs1570203	FEV/FVC	9	4120648	A	G	0.53	0.47	0.0246	0.00060516	0.0024	5.78e-25	0.000301491	0.999699	400460	120.771	-0.0069	0.0153	0.6507
rs4247294	FEV/FVC	9	16030960	A	G	0.44	0.56	-0.0135	0.00018225	0.0024	1.58e-08	8.98128e-05	0.99991	400460	35.9697	-0.0378	0.0148	0.01074
rs1593438	FEV/FVC	9	88978867	A	C	0.652	0.348	-0.0171	0.00029241	0.0025	1.11e-11	0.000132693	0.999867	400460	53.1454	0.0473	0.015	0.001555
rs16909922	FEV/FVC	9	98265901	A	G	0.905	0.095	0.0514	0.00264196	0.0041	3.31e-36	0.000454285	0.999546	400460	182.006	0.0071	0.024	0.769
rs1388233	FEV/FVC	9	109483663	A	G	0.523	0.477	-0.0233	0.00054289	0.0024	1.82e-22	0.000270871	0.999729	400460	108.502	0.0037	0.015	0.8056
rs17725065	FEV/FVC	9	110156544	A	G	0.925	0.075	-0.0267	0.00071289	0.0046	5.27e-09	9.89135e-05	0.999901	400460	39.6148	0.0063	0.0282	0.8237
rs10983184	FEV/FVC	9	119234058	T	C	0.64	0.36	0.0273	0.00074529	0.0025	9.05e-28	0.00034343	0.999657	400460	137.577	0.0086	0.0161	0.593
rs10987386	FEV/FVC	9	129416317	T	C	0.187	0.813	-0.0259	0.00067081	0.0031	4.51e-17	0.000203968	0.999796	400460	81.6976	-0.0049	0.0186	0.7908
rs7900864	FEV/FVC	10	5659548	A	G	0.905	0.095	0.0333	0.00110889	0.0041	2.09e-16	0.000190674	0.999809	400460	76.3717	-0.0268	0.025	0.2836
rs16931023	FEV/FVC	10	75683793	A	G	0.171	0.829	-0.0207	0.00042849	0.0032	7.05e-11	0.000121485	0.999879	400460	48.6556	-0.034	0.0186	0.0666
rs2168721	FEV/FVC	10	82208192	A	G	0.388	0.612	-0.0198	0.00039204	0.0024	6.89e-16	0.000186185	0.999814	400460	74.5733	-0.0243	0.0156	0.119
rs1855971	FEV/FVC	10	89824247	A	G	0.835	0.165	0.0191	0.00036481	0.0032	2.74e-09	0.000100523	0.999899	400460	40.2596	-0.025	0.0207	0.2282
rs11596235	FEV/FVC	10	104391034	T	C	0.309	0.691	-0.0143	0.00020449	0.0026	3.47e-08	8.7325e-05	0.999913	400460	34.9732	-0.0183	0.0166	0.2704
rs10748849	FEV/FVC	10	105530086	T	C	0.393	0.607	0.0178	0.00031684	0.0024	2.88e-13	0.000151165	0.999849	400460	60.5447	0.04	0.015	0.007507
rs12781987	FEV/FVC	10	123194321	T	G	0.217	0.783	-0.0201	0.00040401	0.0029	5.88e-12	0.000137291	0.999863	400460	54.9873	0.0143	0.0171	0.4033
rs2923119	FEV/FVC	11	10401504	T	C	0.359	0.641	0.0143	0.00020449	0.0025	7.65e-09	9.41141e-05	0.999906	400460	37.6925	0.007	0.0162	0.6685
rs10836366	FEV/FVC	11	35308988	T	C	0.749	0.251	0.0191	0.00036481	0.0027	2.33e-12	0.000137168	0.999863	400460	54.9378	-0.0141	0.0159	0.3751
rs163694	FEV/FVC	11	72388934	T	C	0.461	0.539	0.0166	0.00027556	0.0024	4.98e-12	0.000136942	0.999863	400460	54.8472	-0.04	0.0152	0.008434
rs11234768	FEV/FVC	11	86448839	T	C	0.846	0.154	0.0303	0.00091809	0.0033	5.07e-20	0.000239225	0.999761	400460	95.8229	0.006	0.0208	0.7741
rs898614	FEV/FVC	11	115408679	T	C	0.648	0.352	0.0151	0.00022801	0.0025	1.56e-09	0.000104016	0.999896	400460	41.6587	0.0319	0.0153	0.03636
rs7118465	FEV/FVC	11	131970313	T	C	0.681	0.319	-0.0249	0.00062001	0.0026	2.09e-22	0.000269381	0.999731	400460	107.905	0.0024	0.0157	0.878
rs7974933	FEV/FVC	12	1513912	A	G	0.857	0.143	-0.023	0.000529	0.0034	2.54e-11	0.000129659	0.99987	400460	51.93	0.0126	0.0236	0.5933
rs676274	FEV/FVC	12	20402467	A	G	0.582	0.418	0.016	0.000256	0.0024	3.1e-11	0.000124557	0.999875	400460	49.8864	-0.0253	0.0148	0.08816
rs2077177	FEV/FVC	12	54418857	T	C	0.591	0.409	0.0187	0.00034969	0.0024	1.21e-14	0.000169053	0.999831	400460	67.7106	-0.0338	0.0149	0.02305
rs11172113	FEV/FVC	12	57527283	T	C	0.589	0.411	-0.0227	0.00051529	0.0024	7.04e-21	0.000249482	0.999751	400460	99.9324	-0.0149	0.0151	0.3254
rs11107973	FEV/FVC	12	95702385	T	C	0.639	0.361	-0.0177	0.00031329	0.0025	1.02e-12	0.000144539	0.999855	400460	57.8904	-0.0141	0.0153	0.3564
rs7307510	FEV/FVC	12	96237570	T	C	0.187	0.813	0.0439	0.00192721	0.0031	1.44e-46	0.000585991	0.999414	400460	234.804	0.0341	0.0239	0.1539
rs11067615	FEV/FVC	12	115925719	T	G	0.487	0.513	-0.0162	0.00026244	0.0024	1.15e-11	0.000131131	0.999869	400460	52.5197	0.0358	0.0153	0.01928
rs9533803	FEV/FVC	13	44820608	T	C	0.213	0.787	-0.0261	0.00068121	0.0029	2.92e-19	0.000228384	0.999772	400460	91.4795	-0.0234	0.018	0.194
rs9535284	FEV/FVC	13	50234796	A	G	0.733	0.267	-0.0166	0.00027556	0.0027	5.87e-10	0.00010786	0.999892	400460	43.1984	0.028	0.0185	0.1298
rs9600261	FEV/FVC	13	74899633	A	G	0.184	0.816	0.0207	0.00042849	0.0031	2.11e-11	0.00012867	0.999871	400460	51.534	0.0037	0.0168	0.8245
rs11620380	FEV/FVC	13	99665512	A	C	0.105	0.895	-0.027	0.000729	0.0039	4.6e-12	0.000137016	0.999863	400460	54.8768	0.0197	0.0247	0.4244
rs9634470	FEV/FVC	13	109918493	T	C	0.735	0.265	-0.0208	0.00043264	0.0027	2.73e-14	0.000168535	0.999831	400460	67.5029	-0.0145	0.0169	0.392
rs4982712	FEV/FVC	14	23403728	A	G	0.397	0.603	-0.0189	0.00035721	0.0024	6.52e-15	0.000171026	0.999829	400460	68.5007	-0.0007	0.015	0.9616
rs941747	FEV/FVC	14	32918460	T	C	0.468	0.532	-0.0139	0.00019321	0.0024	4.56e-09	9.62093e-05	0.999904	400460	38.5317	0.0408	0.0148	0.005915
rs7401714	FEV/FVC	14	36718441	A	G	0.426	0.574	0.0161	0.00025921	0.0024	1.68e-11	0.000126766	0.999873	400460	50.7712	-0.0039	0.0149	0.7944
rs111521040	FEV/FVC	14	54355003	A	G	0.906	0.094	-0.0393	0.00154449	0.0042	1.36e-20	0.00026307	0.999737	400460	105.377	0.0555	0.033	0.09237
rs35107139	FEV/FVC	14	54419106	A	C	0.596	0.404	0.0315	0.00099225	0.0025	3.4e-36	0.000477836	0.999522	400460	191.446	0.0015	0.0154	0.9213
rs10151748	FEV/FVC	14	54795163	T	C	0.399	0.601	-0.0142	0.00020164	0.0024	5.11e-09	9.67061e-05	0.999903	400460	38.7307	0.0276	0.015	0.06519
rs2287400	FEV/FVC	14	75182937	A	G	0.669	0.331	-0.0146	0.00021316	0.0025	9.65e-09	9.44039e-05	0.999906	400460	37.8085	0.0066	0.0153	0.663
rs1756281	FEV/FVC	14	84338431	A	G	0.699	0.301	0.0237	0.00056169	0.0026	1.38e-19	0.000236358	0.999764	400460	94.6743	0.0265	0.0163	0.1044
rs17129265	FEV/FVC	14	94341752	T	C	0.167	0.833	0.0195	0.00038025	0.0032	1.57e-09	0.000105794	0.999894	400460	42.3707	0.0222	0.0245	0.3651
rs4573907	FEV/FVC	15	41838453	T	C	0.529	0.471	-0.0226	0.00051076	0.0024	1.64e-21	0.000254521	0.999745	400460	101.951	-0.0407	0.0148	0.006087
rs1429555	FEV/FVC	15	49712097	T	C	0.0689	0.9311	0.0508	0.00258064	0.0047	2.1e-27	0.000331111	0.999669	400460	132.64	0.0175	0.0335	0.6024
rs1441358	FEV/FVC	15	71612514	T	G	0.664	0.336	0.0642	0.00412164	0.0025	4.12e-145	0.00183911	0.998161	400460	737.846	-0.009	0.0161	0.5757
rs7167173	FEV/FVC	15	71788013	T	C	0.702	0.298	0.025	0.000625	0.0026	5.27e-22	0.000261495	0.999739	400460	104.746	0.013	0.0156	0.4076
rs12913937	FEV/FVC	15	77316131	A	G	0.355	0.645	-0.0217	0.00047089	0.0025	7.17e-18	0.000215644	0.999784	400460	86.3755	0.0292	0.0153	0.05729
rs8039637	FEV/FVC	15	99686951	T	C	0.137	0.863	-0.0264	0.00069696	0.0035	2.99e-14	0.000164805	0.999835	400460	66.0085	0.0381	0.0222	0.08583
rs75023450	FEV/FVC	16	4281666	T	C	0.219	0.781	-0.017	0.000289	0.0029	3.62e-09	9.88605e-05	0.999901	400460	39.5936	0.0337	0.0164	0.03931
rs61764202	FEV/FVC	16	30134679	T	C	0.327	0.673	0.0164	0.00026896	0.0025	1.1e-10	0.000118381	0.999882	400460	47.4123	-0.0048	0.0152	0.7526
rs35013387	FEV/FVC	16	53959196	A	G	0.05	0.95	0.0401	0.00160801	0.0056	7.11e-13	0.000152761	0.999847	400460	61.184	0.0068	0.0245	0.7806
rs11648508	FEV/FVC	16	58063513	T	G	0.683	0.317	0.0332	0.00110224	0.0026	9.86e-39	0.000477294	0.999523	400460	191.228	0.0005	0.0155	0.9756
rs7184821	FEV/FVC	16	68270229	T	C	0.835	0.165	-0.0253	0.00064009	0.0032	3.96e-15	0.000176377	0.999824	400460	70.6443	0.057	0.0206	0.005628
rs7209564	FEV/FVC	17	2168233	T	C	0.722	0.278	-0.0188	0.00035344	0.0026	9.4e-13	0.000141882	0.999858	400460	56.8262	0.0374	0.0164	0.02302
rs9912501	FEV/FVC	17	3881345	T	C	0.522	0.478	0.0239	0.00057121	0.0024	6.07e-24	0.000285052	0.999715	400460	114.184	0.0253	0.015	0.09036
rs12941356	FEV/FVC	17	17716531	A	G	0.413	0.587	0.0139	0.00019321	0.0024	8.74e-09	9.36802e-05	0.999906	400460	37.5187	0.0239	0.0149	0.109
rs2244592	FEV/FVC	17	28072327	A	G	0.453	0.547	-0.0323	0.00104329	0.0024	4.6e-42	0.000517036	0.999483	400460	207.159	0.0422	0.0148	0.004417
rs68075021	FEV/FVC	17	36855851	T	G	0.86	0.14	0.0323	0.00104329	0.0034	4.86e-21	0.000251224	0.999749	400460	100.631	-0.0056	0.026	0.8291
rs2521827	FEV/FVC	17	62692728	T	G	0.251	0.749	-0.0188	0.00035344	0.0028	1.27e-11	0.000132893	0.999867	400460	53.2253	-0.0633	0.0178	0.0003781
rs9902909	FEV/FVC	17	69231784	T	C	0.428	0.572	0.0155	0.00024025	0.0024	1.61e-10	0.000117634	0.999882	400460	47.1133	0.0005	0.0148	0.9728
rs996865	FEV/FVC	17	69371318	T	C	0.0752	0.9248	-0.0475	0.00225625	0.0046	1.82e-25	0.000313822	0.999686	400460	125.712	-0.1265	0.041	0.002045
rs117014247	FEV/FVC	17	77082174	T	C	0.024	0.976	-0.0445	0.00198025	0.0079	2.09e-08	9.27708e-05	0.999907	400460	37.1544	-0.0604	0.1145	0.5977
rs631126	FEV/FVC	18	8800723	T	C	0.25	0.75	-0.0256	0.00065536	0.0027	7.24e-21	0.00024576	0.999754	400460	98.4412	-0.0021	0.017	0.9019
rs62092156	FEV/FVC	18	42829025	A	G	0.0942	0.9058	0.0254	0.00064516	0.0041	4.06e-10	0.000110098	0.99989	400460	44.0948	0.0034	0.0277	0.9028
rs3752243	FEV/FVC	19	1054060	A	G	0.57	0.43	0.0136	0.00018496	0.0024	1.27e-08	9.06674e-05	0.999909	400460	36.312	0.01	0.0149	0.503
rs35506173	FEV/FVC	19	46374916	T	C	0.275	0.725	0.0256	0.00065536	0.0027	1.79e-21	0.000261325	0.999739	400460	104.677	0.0257	0.0194	0.1864
rs6119231	FEV/FVC	20	30864592	A	G	0.169	0.831	-0.0237	0.00056169	0.0032	6.3e-14	0.000157766	0.999842	400460	63.1891	0.0214	0.0208	0.303
rs6058094	FEV/FVC	20	33224174	T	C	0.454	0.546	0.0143	0.00020449	0.0024	1.66e-09	0.00010138	0.999899	400460	40.6026	0.0037	0.0149	0.8026
rs6421437	FEV/FVC	20	61040313	T	G	0.363	0.637	-0.0179	0.00032041	0.0025	1.73e-12	0.000148177	0.999852	400460	59.3479	-0.019	0.0152	0.2113
rs11702230	FEV/FVC	21	35377591	T	C	0.119	0.881	0.0358	0.00128164	0.0037	1.58e-22	0.000268732	0.999731	400460	107.645	0.003	0.0239	0.9006
rs2297291	FEV/FVC	21	46945340	A	G	0.408	0.592	-0.0136	0.00018496	0.0024	2.14e-08	8.9349e-05	0.999911	400460	35.7839	-0.0037	0.0149	0.8063
rs374597	FEV/FVC	22	18437043	T	C	0.477	0.523	0.0225	0.00050625	0.0024	2.38e-21	0.000252589	0.999747	400460	101.178	0.0086	0.0149	0.5645
rs41298826	FEV/FVC	22	19752007	T	C	0.784	0.216	0.0175	0.00030625	0.0029	1.58e-09	0.000103723	0.999896	400460	41.5413	-0.0314	0.0199	0.1151
rs137521	FEV/FVC	22	33292689	T	G	0.714	0.286	-0.0179	0.00032041	0.0026	8.96e-12	0.000130858	0.999869	400460	52.4103	0.0188	0.0164	0.252
rs5758000	FEV/FVC	22	40945070	T	C	0.645	0.355	0.0152	0.00023104	0.0025	7.3e-10	0.000105805	0.999894	400460	42.3751	0.0118	0.0149	0.4282
rs755249	FEV1	1	39995074	T	C	0.2328	0.7672	-0.0202	0.00040804	0.0027	1.52e-13	0.000145755	0.999854	400460	58.3777	0.0228	0.0177	0.1994
rs10005540	FVC	4	174582067	T	C	0.615	0.385	0.0173	0.00029929	0.0024	1.53e-12	0.000141729	0.999858	400460	56.7648	-0.035	0.0154	0.02342
rs1008833	FEV1	1	204426295	A	G	0.8541	0.1459	-0.0287	0.00082369	0.0033	4.55e-18	0.000205285	0.999795	400460	82.2254	0.0193	0.0192	0.3144
rs10476073	FEV/FVC	5	156954363	T	C	0.599	0.401	0.0341	0.00116281	0.0024	1.72e-44	0.000558612	0.999441	400460	223.827	-0.0003	0.015	0.9817
rs10489880	FVC	3	196961186	A	G	0.721	0.279	-0.0166	0.00027556	0.0026	2.38e-10	0.000110863	0.999889	400460	44.401	0.0211	0.0159	0.1837
rs10929647	FVC	2	5688365	A	C	0.513	0.487	-0.0136	0.00018496	0.0023	5.64e-09	9.24175e-05	0.999908	400460	37.0129	0.0048	0.0148	0.7444
rs11176001	FEV1	12	66409367	A	C	0.1309	0.8691	-0.0291	0.00084681	0.0035	4.88e-17	0.000192675	0.999807	400460	77.1735	0.0553	0.0207	0.007575
rs11702251	FVC	21	36081448	T	G	0.223	0.777	-0.0184	0.00033856	0.0028	5.9e-11	0.000117325	0.999883	400460	46.9896	0.0122	0.0195	0.5335
rs11747434	FEV1	5	172779211	T	C	0.722	0.278	-0.0156	0.00024336	0.0026	2.76e-09	9.76925e-05	0.999902	400460	39.1258	-0.0021	0.0164	0.896
rs12698403	FEV1	7	156127246	A	G	0.4418	0.5582	-0.0274	0.00075076	0.0024	6.42e-31	0.000370294	0.99963	400460	148.343	0.024	0.0149	0.1054
rs13433809	FEV1	3	32935126	A	G	0.5607	0.4393	0.0206	0.00042436	0.0023	1.43e-18	0.000209053	0.999791	400460	83.7348	-0.0019	0.0151	0.9022
rs1896797	FEV/FVC	15	84274591	A	G	0.49	0.51	0.0292	0.00085264	0.0024	2.48e-34	0.000426149	0.999574	400460	170.729	0.0176	0.0148	0.2366
rs201191	FEV/FVC	9	23585035	A	C	0.486	0.514	0.0221	0.00048841	0.0024	1.55e-20	0.000244014	0.999756	400460	97.7415	0.0226	0.0148	0.1273
rs2027761	FEV/FVC	11	73036179	T	C	0.113	0.887	0.0369	0.00136161	0.0038	1.31e-22	0.000272951	0.999727	400460	109.336	-0.0394	0.0207	0.05747
rs2195242	FEV1	12	102808464	A	G	0.2623	0.7377	0.0166	0.00027556	0.0027	3.83e-10	0.000106641	0.999893	400460	42.71	0.0321	0.016	0.0446
rs2202572	FVC	18	53566471	A	C	0.329	0.671	0.0162	0.00026244	0.0025	7.01e-11	0.000115872	0.999884	400460	46.4075	-0.017	0.0168	0.3108
rs2304340	FVC	2	179260382	A	G	0.408	0.592	-0.0158	0.00024964	0.0024	4.06e-11	0.000120594	0.999879	400460	48.2989	-0.0498	0.0153	0.001094
rs2571445	FEV1	2	218683154	A	G	0.3971	0.6029	-0.0285	0.00081225	0.0024	7.24e-33	0.000388924	0.999611	400460	155.809	-0.0161	0.0149	0.2822
rs2579762	FEV1	10	78318879	A	C	0.5276	0.4724	0.0289	0.00083521	0.0023	6.2e-35	0.000416333	0.999584	400460	166.794	0.0207	0.0149	0.1639
rs268717	FVC	5	33352738	T	C	0.907	0.093	-0.034	0.001156	0.004	3.23e-17	0.00019502	0.999805	400460	78.1127	0.0209	0.0262	0.4263
rs28491746	FEV1	1	218814682	T	G	0.4948	0.5052	-0.0162	0.00026244	0.0025	4.25e-11	0.000131206	0.999869	400460	52.5496	0.0058	0.0152	0.7011
rs28519449	FVC	17	54195453	T	C	0.404	0.596	0.0209	0.00043681	0.0024	1.27e-18	0.000210354	0.99979	400460	84.256	0.0102	0.0151	0.4995
rs2974389	FEV1	3	13787641	A	G	0.4265	0.5735	0.0165	0.00027225	0.0023	1.7e-12	0.000133183	0.999867	400460	53.3418	0.0095	0.0148	0.5222
rs3253	FVC	6	169616112	T	C	0.314	0.686	0.0182	0.00033124	0.0025	7.83e-13	0.000142701	0.999857	400460	57.1541	-0.0024	0.0157	0.8793
rs34712979	FEV/FVC	4	106819053	A	G	0.256	0.744	-0.0682	0.00465124	0.0028	4.18e-134	0.00177179	0.998228	400460	710.789	0.0038	0.0172	0.8242
rs3751837	FVC	16	3583173	T	C	0.22	0.78	-0.0308	0.00094864	0.0028	9.07e-28	0.000325573	0.999674	400460	130.422	0.047	0.0183	0.01028
rs3790076	FVC	16	69907445	T	G	0.573	0.427	-0.0238	0.00056644	0.0024	1.23e-23	0.000277183	0.999723	400460	111.031	-0.0048	0.0149	0.7492
rs4490572	FEV1	5	148612322	A	G	0.4632	0.5368	-0.0184	0.00033856	0.0024	9.24e-15	0.000168363	0.999832	400460	67.434	-0.0181	0.0154	0.2406
rs56196860	FVC	12	2908330	A	C	0.0312	0.9688	-0.0531	0.00281961	0.0069	1.45e-14	0.000170454	0.99983	400460	68.2717	-0.0275	0.0679	0.6851
rs62316310	FEV/FVC	4	75676529	A	G	0.26	0.74	0.0272	0.00073984	0.0027	2.24e-23	0.00028469	0.999715	400460	114.04	-0.0065	0.0193	0.7376
rs62579839	FEV1	9	83755208	T	C	0.7155	0.2845	-0.0159	0.00025281	0.0026	1.01e-09	0.000102924	0.999897	400460	41.2211	0.0025	0.0174	0.8844
rs644570	FEV1	7	18385738	A	G	0.6334	0.3666	0.0185	0.00034225	0.0024	1.56e-14	0.000158944	0.999841	400460	63.6608	-0.0091	0.0155	0.5548
rs659398	FEV/FVC	8	103131300	T	C	0.272	0.728	-0.0254	0.00064516	0.0027	5.08e-21	0.000255504	0.999744	400460	102.345	0.0202	0.0157	0.1985
rs72995681	FVC	2	210310537	T	G	0.629	0.371	0.0182	0.00033124	0.0024	7.9e-14	0.000154596	0.999845	400460	61.919	0.0146	0.0153	0.3403
rs741593	FEV1	16	78232703	T	G	0.2874	0.7126	0.0218	0.00047524	0.0026	5.44e-17	0.000194659	0.999805	400460	77.9685	0.0247	0.0157	0.1153
rs76497846	FEV1	14	92531888	A	G	0.3637	0.6363	0.0173	0.00029929	0.0024	1.22e-12	0.000138525	0.999861	400460	55.4813	-0.0115	0.0158	0.4674
rs7733410	FEV/FVC	5	147856522	A	G	0.441	0.559	0.0505	0.00255025	0.0024	1.56e-96	0.00125737	0.998743	400460	504.16	-0.0196	0.0151	0.1928
rs78101726	FEV1	3	169295436	A	G	0.8459	0.1541	0.0334	0.00111556	0.0032	7.72e-25	0.000290834	0.999709	400460	116.501	-0.0027	0.0187	0.8866
rs7838717	FVC	8	145504343	T	C	0.363	0.637	-0.0234	0.00054756	0.0025	6.47e-21	0.000253226	0.999747	400460	101.432	0.0197	0.0168	0.2413
rs8067252	FVC	17	29263700	T	C	0.229	0.771	0.023	0.000529	0.0029	7.94e-16	0.000186799	0.999813	400460	74.8197	-0.025	0.0169	0.1395
rs881755	FEV1	3	168710640	T	C	0.4844	0.5156	-0.0246	0.00060516	0.0023	9.06e-26	0.000302285	0.999698	400460	121.09	-0.0048	0.0148	0.7476
rs9357446	FVC	6	44447598	A	G	0.517	0.483	-0.0151	0.00022801	0.0023	1.04e-10	0.000113873	0.999886	400460	45.6069	0.0078	0.0149	0.6009
FEV1: forced expiratory volume in one second; FVC: forced vital capacity; FEV1/FVC: the ratio of FEV1 over FVC; AF: atrial fibrillation.
SNP: single-nucleotide polymorphism; EAF, effect allele frequency; SE: standard error; R2: variance for each SNP, R2 = 2×EAF× (1-EAF) × Beta2; F_statistic = R2 × (N-2) / (1-R2), N: the number of individuals in the exposure GWAS.
